# Supplementary material for: Rv3723/LucA coordinates fatty acid and cholesterol uptake in Mycobacterium tuberculosis
Source: eLife. 2017 Jun 27;6:e26969. doi: 10.7554/eLife.26969 (PMC5487216; doi:10.7554/eLife.26969)
Supplement: Figure 2—source data 1. — DOI: http://dx.doi.org/10.7554/eLife.26969.006 [file elife-26969-fig2-data1.xlsx]

## Sheet: Full
			ΔlucA::hyg vs. WT				Comp vs. WT
rv Name	Systematic Name	Alt. Name	Normalized	Control (WT)	Raw (ΔlucA::hyg)	t-test p-value	Normalized	Control (WT)	Raw (Comp)	t-test p-value
rv0001	dnaa		1.289 (1.011 to 1.658)	1,828 (1,177 to 2,352)	2,340 (1,650 to 3,000)	1.66e-05	1.19 (0.908 to 1.522)	1,937 (1,413 to 2,356)	2,297 (1,800 to 3,150)	0.00806
rv0002	dnan		1.213 (0.736 to 1.5)	3,546 (1,882 to 4,735)	4,304 (2,010 to 5,840)	0.000153	1.026 (0.572 to 1.334)	3,705 (2,348 to 4,703)	3,805 (2,020 to 4,840)	0.652
rv0003	recf		1.119 (0.547 to 2.331)	2,051 (1,010 to 5,204)	2,297 (872 to 4,860)	0.0149	1.181 (0.542 to 2.441)	2,112 (1,245 to 5,317)	2,494 (1,120 to 5,210)	0.00205
rv0004	rv0004		0.947 (0.473 to 1.438)	1,355 (665.7 to 2,028)	1,284 (614 to 1,950)	0.274	1.072 (0.494 to 1.593)	1,411 (714.4 to 2,370)	1,513 (708 to 2,260)	0.224
rv0005	gyrb		1.038 (0.56 to 1.584)	6,098 (3,319 to 9,623)	6,320 (3,200 to 9,330)	0.437	1.15 (0.615 to 1.761)	6,340 (3,724 to 9,368)	7,318 (3,660 to 10,900)	0.0259
rv0006	gyra		0.912 (0.677 to 1.35)	3,963 (2,684 to 6,314)	3,616 (2,340 to 5,910)	0.0869	1.006 (0.74 to 1.584)	4,082 (3,209 to 5,737)	4,115 (2,980 to 6,280)	0.925
rv0007	rv0007		0.995 (0.584 to 1.777)	3,753 (1,960 to 6,753)	3,737 (1,740 to 6,850)	0.912	0.94 (0.587 to 1.647)	3,966 (2,775 to 6,802)	3,746 (2,240 to 6,490)	0.341
rv0008c	rv0008c		1.047 (0.689 to 1.283)	796.3 (652.7 to 1,058)	833.4 (599 to 992)	0.347	0.916 (0.686 to 1.239)	797.7 (638.6 to 980.7)	730.8 (553 to 999)	0.168
rv0009	ppia		1.002 (0.652 to 1.181)	9,453 (6,132 to 11,529)	9,469 (5,350 to 11,400)	0.974	0.999 (0.682 to 1.186)	10,280 (7,024 to 12,778)	10,273 (6,890 to 12,200)	0.99
rv0010c	rv0010c		1.096 (0.418 to 2.208)	1,155 (447.7 to 2,450)	1,264 (479 to 2,580)	0.046	1.223 (0.455 to 3.284)	1,181 (462.2 to 2,752)	1,442 (537 to 3,970)	0.000184
rv0011c	rv0011c		1.026 (0.177 to 2.079)	4,727 (925 to 10,486)	4,839 (852 to 9,860)	0.748	1.045 (0.151 to 2.156)	5,017 (973.3 to 10,266)	5,244 (821 to 10,400)	0.646
rv0012	rv0012		0.994 (0.412 to 1.49)	2,960 (1,208 to 4,698)	2,942 (1,210 to 4,670)	0.912	0.964 (0.387 to 1.658)	3,076 (1,386 to 4,429)	2,965 (1,200 to 5,120)	0.563
rv0013	paba	trpG	1.049 (0.453 to 1.896)	3,280 (1,150 to 6,002)	3,442 (1,260 to 6,650)	0.457	1.004 (0.357 to 1.929)	3,383 (1,325 to 5,819)	3,399 (1,230 to 6,580)	0.963
rv0014c	pknb		1.048 (0.422 to 1.753)	2,471 (952.6 to 4,276)	2,586 (1,020 to 4,610)	0.448	1.066 (0.463 to 1.897)	2,633 (1,036 to 4,718)	2,809 (1,120 to 4,920)	0.357
rv0015c	pkna		0.933 (0.31 to 1.608)	6,585 (1,543 to 11,259)	6,087 (1,890 to 9,060)	0.268	1.037 (0.3 to 1.929)	6,898 (1,727 to 12,136)	7,185 (1,910 to 14,700)	0.645
rv0016c	pbpa		1.072 (0.513 to 2.114)	1,561 (742.6 to 3,649)	1,672 (790 to 3,650)	0.282	1.102 (0.442 to 2.075)	1,618 (754.3 to 3,627)	1,781 (771 to 3,620)	0.186
rv0017c	roda		1.129 (0.453 to 2.773)	3,587 (1,293 to 9,805)	4,078 (1,500 to 11,500)	0.162	1.04 (0.404 to 2.746)	3,669 (1,697 to 9,462)	3,823 (1,720 to 10,100)	0.641
rv0018c	ppp	pstP	0.948 (0.566 to 1.458)	2,743 (1,562 to 4,174)	2,596 (1,450 to 3,860)	0.325	1.019 (0.611 to 1.616)	2,877 (1,756 to 4,239)	2,935 (1,720 to 4,420)	0.767
rv0019c	rv0019c		1.003 (0.473 to 2.038)	7,546 (3,245 to 15,804)	7,560 (3,370 to 16,400)	0.969	1.1 (0.477 to 2.448)	7,693 (3,771 to 14,807)	8,470 (3,740 to 19,200)	0.343
rv0020c	rv0020c	TB39.8	0.998 (0.267 to 1.769)	8,333 (1,926 to 14,868)	8,326 (1,760 to 15,000)	0.981	0.987 (0.282 to 1.688)	8,761 (2,599 to 15,155)	8,646 (2,530 to 14,600)	0.874
rv0021c	rv0021c		0.992 (0.563 to 1.85)	798.3 (418.9 to 1,489)	791.8 (365 to 1,470)	0.908	0.942 (0.516 to 1.999)	815.2 (461.3 to 1,545)	774.4 (396 to 1,770)	0.449
rv0022c	rv0022c	whiB5; whmG	1.1 (0.646 to 1.723)	106.8 (42.67 to 283.9)	115.6 (50.3 to 306)	0.0552	0.887 (0.372 to 1.661)	78.22 (35.27 to 128.1)	69.47 (30 to 134)	0.0909
rv0023	rv0023		0.946 (0.266 to 1.794)	1,030 (305.8 to 2,109)	974.9 (273 to 1,810)	0.453	0.969 (0.263 to 2.071)	1,054 (316 to 2,188)	1,030 (268 to 2,220)	0.72
rv0024	rv0024		0.952 (0.697 to 1.34)	1,784 (1,243 to 2,468)	1,698 (1,150 to 2,520)	0.356	0.964 (0.755 to 1.293)	1,863 (1,376 to 2,232)	1,795 (1,290 to 2,350)	0.564
rv0025	rv0025		1.047 (0.397 to 1.686)	1,993 (761 to 3,268)	2,084 (741 to 3,470)	0.447	0.986 (0.353 to 1.492)	2,135 (775.5 to 3,215)	2,105 (753 to 3,170)	0.831
rv0026	rv0026		1.18 (0.678 to 1.729)	302.7 (143.8 to 458.2)	356.9 (187 to 573)	0.000329	1.051 (0.631 to 1.478)	293.9 (151.3 to 404.4)	309.4 (169 to 442)	0.396
rv0027	rv0027		0.837 (0.414 to 1.226)	763 (416.3 to 1,320)	637.8 (329 to 1,020)	0.00421	0.998 (0.505 to 1.545)	784 (375.5 to 1,127)	782.7 (405 to 1,160)	0.974
rv0028	rv0028		0.873 (0.407 to 1.359)	986 (437.3 to 1,408)	860.8 (377 to 1,260)	0.0197	1.036 (0.479 to 1.473)	1,074 (450.4 to 1,555)	1,110 (465 to 1,620)	0.566
rv0029	rv0029		0.86 (0.503 to 1.545)	936.8 (461.1 to 1,762)	805 (419 to 1,510)	0.0256	0.967 (0.573 to 1.666)	984.8 (553.8 to 1,775)	953.4 (563 to 1,640)	0.625
rv0030	rv0030		1.091 (0.484 to 1.876)	1,275 (582 to 2,055)	1,391 (617 to 2,420)	0.129	0.908 (0.518 to 1.617)	1,379 (704.9 to 2,792)	1,254 (685 to 2,300)	0.155
rv0031	rv0031		1.079 (0.803 to 1.526)	612.9 (383.3 to 831.2)	661.1 (493 to 892)	0.137	1.032 (0.7 to 1.364)	621.4 (367.2 to 876.5)	641 (394 to 872)	0.626
rv0032	biof2		1.15 (0.837 to 1.719)	290.8 (185.6 to 440.9)	334.4 (232 to 512)	0.00311	1.051 (0.506 to 1.709)	274.7 (158.8 to 429.9)	288.9 (141 to 472)	0.416
rv0033	rv0033	acpA;acpP	1.489 (0.882 to 2.745)	153.7 (93.08 to 414.8)	227.9 (133 to 579)	1.79e-13	1.058 (0.63 to 1.419)	143.6 (90.22 to 212)	152.1 (81.6 to 217)	0.355
rv0034	rv0034		1.254 (0.821 to 1.999)	194 (124.4 to 295)	243 (175 to 369)	1.74e-06	0.975 (0.602 to 1.566)	189.6 (121 to 300.3)	184.9 (115 to 297)	0.695
rv0035	fadd34		1.361 (0.862 to 1.883)	220.3 (145.4 to 293.5)	299.7 (203 to 401)	1.67e-09	1.039 (0.667 to 1.517)	217.9 (134 to 291.9)	226.4 (142 to 326)	0.551
rv0036c	rv0036c		0.996 (0.228 to 2.073)	3,114 (788.7 to 6,432)	3,100 (605 to 6,760)	0.961	0.941 (0.242 to 1.939)	3,254 (860 to 6,960)	3,059 (737 to 6,230)	0.522
rv0037c	rv0037c		0.938 (0.712 to 1.311)	1,929 (1,133 to 2,833)	1,809 (1,230 to 2,460)	0.248	0.989 (0.715 to 1.46)	2,027 (1,321 to 2,947)	2,005 (1,310 to 2,840)	0.858
rv0038	rv0038		0.938 (0.73 to 1.248)	3,040 (2,294 to 4,078)	2,852 (2,050 to 3,850)	0.253	1.027 (0.657 to 1.339)	3,165 (2,479 to 4,397)	3,250 (2,010 to 4,220)	0.672
rv0039c	rv0039c		1.013 (0.436 to 2.24)	1,978 (887.3 to 5,584)	2,000 (853 to 5,370)	0.881	0.942 (0.378 to 2.388)	2,157 (933.2 to 6,442)	2,046 (864 to 5,800)	0.546
rv0040c	rv0040c	mtc28	1.789 (1.189 to 2.461)	1,799 (1,212 to 3,103)	3,231 (1,890 to 4,350)	9.81e-23	0.878 (0.595 to 1.166)	1,823 (1,275 to 2,889)	1,606 (1,110 to 2,090)	0.0954
rv0041	leus		0.927 (0.621 to 1.371)	3,102 (1,983 to 4,841)	2,874 (1,720 to 4,450)	0.187	1.034 (0.598 to 1.765)	3,201 (2,403 to 4,685)	3,311 (1,970 to 5,230)	0.612
rv0042c	rv0042c		1.081 (0.259 to 2.727)	1,064 (311.4 to 3,011)	1,150 (303 to 3,360)	0.453	1.066 (0.333 to 2.587)	1,179 (324 to 3,276)	1,258 (386 to 3,380)	0.52
rv0043c	rv0043c		1.103 (0.467 to 1.6)	1,575 (763.7 to 2,186)	1,741 (702 to 2,560)	0.0419	0.95 (0.57 to 1.418)	1,669 (956.8 to 2,398)	1,586 (943 to 2,390)	0.431
rv0044c	rv0044c		1.15 (0.745 to 1.894)	691.3 (450.8 to 1,151)	796.2 (449 to 1,340)	0.00674	1.148 (0.661 to 2.109)	714.7 (445.6 to 1,227)	821.2 (435 to 1,580)	0.0454
rv0045c	rv0045c		0.97 (0.488 to 1.513)	807.5 (426 to 1,330)	783.4 (364 to 1,290)	0.564	1.13 (0.701 to 1.865)	811.1 (500.7 to 1,243)	915.7 (583 to 1,430)	0.0356
rv0046c	rv0046c	ino1	0.84 (0.0572 to 1.583)	6,840 (632.1 to 12,903)	5,737 (468 to 10,100)	0.0519	0.948 (0.0709 to 1.778)	6,913 (637.6 to 13,717)	6,558 (466 to 11,800)	0.596
rv0047c	rv0047c		0.831 (0.342 to 1.386)	5,390 (2,291 to 9,505)	4,486 (1,950 to 7,590)	0.00304	0.967 (0.405 to 1.795)	5,742 (2,537 to 9,986)	5,583 (2,350 to 10,000)	0.633
rv0048c	rv0048c		1.108 (0.809 to 1.5)	1,653 (949.7 to 2,183)	1,832 (1,050 to 2,490)	0.033	1.073 (0.817 to 1.811)	1,715 (1,270 to 2,372)	1,841 (1,350 to 3,080)	0.243
rv0049	rv0049		0.883 (0.194 to 1.905)	6,735 (1,857 to 15,645)	5,945 (1,340 to 13,600)	0.194	0.935 (0.303 to 2.215)	7,045 (2,501 to 16,108)	6,582 (2,120 to 15,000)	0.541
rv0050	pona	ponA1	0.953 (0.626 to 1.486)	2,243 (1,545 to 3,480)	2,139 (1,330 to 3,390)	0.365	1.061 (0.645 to 1.745)	2,388 (1,609 to 3,634)	2,536 (1,600 to 3,910)	0.333
rv0051	rv0051		0.932 (0.234 to 1.636)	1,168 (342.5 to 1,838)	1,085 (302 to 1,890)	0.326	1.136 (0.295 to 2.06)	1,265 (328.1 to 2,014)	1,433 (376 to 2,730)	0.125
rv0052	rv0052		0.905 (0.505 to 1.201)	829 (433.1 to 1,161)	749.9 (418 to 1,040)	0.0743	1.046 (0.532 to 1.504)	866.1 (470 to 1,193)	906.8 (461 to 1,320)	0.462
rv0053	rpsf		0.854 (0.458 to 1.38)	6,693 (3,361 to 11,191)	5,717 (3,070 to 9,260)	0.00847	0.903 (0.464 to 1.638)	6,951 (3,557 to 11,669)	6,295 (2,950 to 10,500)	0.152
rv0054	ssb		0.89 (0.39 to 1.28)	4,131 (2,187 to 6,208)	3,675 (1,720 to 5,300)	0.0453	0.859 (0.451 to 1.47)	4,389 (2,221 to 6,619)	3,769 (1,860 to 6,420)	0.0341
rv0055	rpsr	rpsR1	0.964 (0.679 to 1.41)	5,115 (3,627 to 7,861)	4,926 (3,300 to 7,580)	0.503	0.989 (0.696 to 1.524)	5,262 (3,930 to 8,028)	5,206 (3,810 to 7,650)	0.871
rv0056	rpli		0.947 (0.686 to 1.371)	12,813 (6,082 to 18,897)	12,084 (6,400 to 15,800)	0.341	0.975 (0.711 to 1.669)	13,163 (9,950 to 18,910)	12,845 (9,640 to 21,000)	0.715
rv0057	rv0057		1.205 (0.31 to 2.901)	3,534 (968.4 to 8,364)	4,268 (1,010 to 10,600)	0.072	1.056 (0.404 to 2.699)	3,607 (1,123 to 8,729)	3,816 (1,490 to 9,500)	0.564
rv0058	dnab		1.281 (0.933 to 1.906)	5,019 (3,240 to 7,438)	6,431 (3,720 to 9,330)	6.44e-07	1.143 (0.795 to 1.71)	5,113 (3,784 to 7,203)	5,850 (3,740 to 8,350)	0.029
rv0059	rv0059		1.169 (0.428 to 2.418)	1,010 (389.4 to 2,087)	1,181 (437 to 2,540)	0.0492	1.226 (0.495 to 2.449)	1,057 (441.2 to 2,157)	1,297 (542 to 2,670)	0.025
rv0060	rv0060		1.152 (0.737 to 1.833)	2,263 (1,302 to 3,527)	2,606 (1,510 to 4,080)	0.00237	1.078 (0.723 to 1.618)	2,341 (1,482 to 3,470)	2,522 (1,570 to 3,700)	0.194
rv0061	rv0061		1.075 (0.414 to 2.062)	458.2 (174.2 to 739.9)	491.7 (209 to 934)	0.221	1.139 (0.417 to 2.144)	440.3 (178.3 to 808.5)	500.9 (195 to 929)	0.0748
rv0062	cela	celA1	0.444 (0.336 to 0.536)	5,508 (3,690 to 6,643)	2,445 (1,740 to 2,900)	7.48e-08	0.819 (0.615 to 1.059)	5,677 (4,061 to 6,520)	4,645 (3,550 to 5,490)	0.0161
rv0063	rv0063		1.616 (0.812 to 2.918)	642.4 (284.2 to 1,179)	1,038 (541 to 1,820)	1.07e-13	1.106 (0.544 to 2.198)	638.5 (263.5 to 1,174)	711.1 (313 to 1,420)	0.141
rv0064	rv0064		0.946 (0.564 to 1.427)	800.7 (529.3 to 976.9)	754.2 (477 to 1,050)	0.336	1.09 (0.752 to 1.428)	841.3 (521.6 to 1,073)	919 (616 to 1,380)	0.198
rv0065	rv0065		0.94 (0.448 to 1.236)	4,124 (1,569 to 6,309)	3,882 (1,530 to 5,310)	0.265	0.918 (0.544 to 1.277)	4,193 (2,430 to 6,204)	3,853 (2,360 to 5,200)	0.227
rv0066c	icd2		1.045 (0.541 to 1.52)	2,843 (1,421 to 4,089)	2,975 (1,300 to 4,170)	0.406	1.042 (0.428 to 1.64)	2,986 (1,521 to 4,691)	3,125 (1,370 to 5,120)	0.568
rv0067c	rv0067c		0.872 (0.511 to 1.288)	546.2 (310.5 to 809.5)	476.7 (281 to 710)	0.0206	0.969 (0.574 to 1.532)	540.6 (307.5 to 800)	524.4 (304 to 895)	0.62
rv0068	rv0068		1.311 (0.698 to 1.925)	170.8 (102.1 to 409.9)	222.7 (155 to 433)	9.74e-08	0.946 (0.535 to 1.572)	157.9 (98.91 to 240.8)	149.4 (89.3 to 263)	0.418
rv0069c	sdaa		1.301 (0.659 to 1.762)	2,232 (1,174 to 3,228)	2,903 (1,530 to 4,020)	2.23e-08	1.158 (0.65 to 1.762)	2,331 (1,283 to 3,303)	2,699 (1,450 to 3,940)	0.0108
rv0070c	glya2		1.243 (0.927 to 1.798)	1,208 (872.7 to 1,675)	1,501 (1,060 to 2,040)	8.95e-06	1.232 (0.992 to 1.849)	1,265 (879.7 to 1,742)	1,560 (1,170 to 2,170)	0.00111
rv0071	rv0071		0.912 (0.581 to 2.442)	143.1 (93.81 to 403.8)	131.6 (92.9 to 555)	0.131	0.99 (0.648 to 1.504)	131.1 (87.33 to 194.7)	129.7 (81.6 to 183)	0.894
rv0072	rv0072		1.106 (0.816 to 1.383)	1,363 (1,017 to 1,752)	1,510 (952 to 1,990)	0.0522	1.012 (0.64 to 1.407)	1,460 (1,062 to 1,875)	1,490 (1,010 to 2,210)	0.871
rv0073	rv0073		1.091 (0.526 to 2.222)	1,983 (922.9 to 4,173)	2,161 (1,010 to 4,640)	0.285	1.043 (0.542 to 2.41)	2,036 (1,076 to 4,410)	2,130 (1,130 to 4,700)	0.634
rv0074	rv0074		1.038 (0.532 to 1.383)	1,370 (713.2 to 1,778)	1,422 (731 to 1,900)	0.451	1.059 (0.518 to 1.545)	1,373 (715.1 to 1,908)	1,454 (671 to 2,070)	0.359
rv0075	rv0075		1.041 (0.432 to 1.506)	690.9 (307.2 to 1,022)	718.9 (298 to 1,060)	0.426	1.07 (0.51 to 1.66)	703.8 (339.7 to 1,008)	752.8 (356 to 1,190)	0.259
rv0076c	rv0076c		1.051 (0.838 to 1.31)	862 (388.1 to 1,206)	904.8 (581 to 1,030)	0.325	0.946 (0.757 to 1.444)	869.8 (509.1 to 1,261)	832.8 (604 to 1,410)	0.465
rv0077c	rv0077c		0.884 (0.678 to 1.062)	1,310 (934.9 to 1,883)	1,159 (817 to 1,420)	0.0443	0.832 (0.611 to 1.164)	1,328 (946.1 to 1,817)	1,112 (842 to 1,690)	0.0283
rv0078	rv0078		1.089 (0.529 to 1.881)	741.5 (373.5 to 1,266)	806.1 (399 to 1,420)	0.155	0.882 (0.423 to 1.633)	741.7 (390.4 to 1,226)	658.4 (309 to 1,250)	0.094
rv0079	rv0079		0.427 (0.172 to 0.633)	2,476 (949.3 to 3,828)	1,051 (405 to 1,510)	2.89e-10	1.098 (0.492 to 1.514)	2,716 (1,056 to 4,123)	2,977 (1,240 to 4,470)	0.119
rv0080	rv0080		0.474 (0.325 to 0.675)	1,324 (720.2 to 1,845)	620.9 (429 to 862)	1.72e-07	1.021 (0.642 to 1.332)	1,527 (1,010 to 2,208)	1,552 (949 to 2,570)	0.757
rv0081	rv0081		0.762 (0.32 to 1.544)	1,877 (917 to 3,533)	1,432 (621 to 2,880)	0.000552	1.048 (0.415 to 2.202)	1,973 (900.1 to 3,572)	2,081 (797 to 4,440)	0.586
rv0082	rv0082		0.77 (0.0452 to 1.574)	5,895 (380.3 to 12,461)	4,532 (260 to 8,890)	0.00629	0.983 (0.0636 to 1.994)	6,266 (398.7 to 13,259)	6,158 (389 to 13,300)	0.867
rv0083	rv0083		0.758 (0.354 to 1.247)	1,643 (883.9 to 2,616)	1,245 (614 to 1,980)	0.000122	0.928 (0.462 to 1.517)	1,746 (859 to 2,872)	1,642 (760 to 3,220)	0.32
rv0084	hycd		0.714 (0.299 to 1.123)	3,430 (1,420 to 5,271)	2,450 (943 to 4,000)	2.34e-05	0.957 (0.6 to 1.397)	3,788 (2,386 to 5,389)	3,640 (2,220 to 5,780)	0.519
rv0085	hycp		0.781 (0.209 to 1.382)	2,518 (738.3 to 4,668)	1,964 (536 to 3,570)	0.00132	0.975 (0.266 to 1.765)	2,749 (774.7 to 5,161)	2,680 (749 to 5,380)	0.766
rv0086	hycq		0.839 (0.466 to 1.619)	3,455 (1,924 to 5,240)	2,895 (1,500 to 5,200)	0.00417	1.027 (0.595 to 1.837)	3,810 (2,317 to 6,308)	3,921 (2,270 to 6,890)	0.672
rv0087	hyce		0.838 (0.502 to 1.498)	870.9 (427.4 to 1,418)	726.9 (382 to 1,180)	0.00537	1.046 (0.632 to 2.067)	933.4 (585.7 to 1,581)	982.4 (578 to 2,100)	0.501
rv0088	rv0088		1.131 (0.783 to 1.616)	3,422 (2,271 to 4,770)	3,863 (2,400 to 4,940)	0.0313	0.993 (0.637 to 1.658)	3,554 (2,379 to 5,860)	3,550 (2,260 to 5,230)	0.935
rv0089	rv0089		1.04 (0.189 to 2.001)	3,274 (770.4 to 5,993)	3,402 (630 to 6,640)	0.643	1.012 (0.237 to 2.079)	3,444 (732.8 to 6,404)	3,486 (784 to 7,110)	0.897
rv0090	rv0090		0.929 (0.0985 to 3.157)	1,766 (195 to 6,686)	1,631 (204 to 5,880)	0.572	1.011 (0.128 to 3.979)	1,897 (266 to 6,564)	1,949 (269 to 7,340)	0.943
rv0091	rv0091	mtn;pfs	0.838 (0.499 to 2.006)	1,178 (642.3 to 2,919)	987.8 (555 to 2,820)	0.00405	0.889 (0.495 to 1.808)	1,190 (687 to 1,968)	1,069 (528 to 2,160)	0.137
rv0092	ctpa		0.91 (0.132 to 1.37)	1,564 (261.1 to 2,437)	1,423 (202 to 2,280)	0.174	1.064 (0.287 to 1.587)	1,662 (508.8 to 2,537)	1,768 (467 to 2,750)	0.415
rv0093c	rv0093c		0.934 (0.388 to 1.86)	1,671 (654.5 to 3,348)	1,561 (560 to 3,230)	0.437	0.999 (0.405 to 2.096)	1,746 (762.2 to 3,610)	1,745 (699 to 3,660)	0.99
rv0094c	rv0094c		0.897 (0.353 to 1.342)	226.5 (88.85 to 454.1)	203.7 (79.9 to 351)	0.0611	0.98 (0.427 to 1.899)	221.7 (84.88 to 397.7)	218.1 (92.4 to 453)	0.776
rv0095c	rv0095c		0.79 (0.0812 to 2.287)	552.8 (39.3 to 1,661)	438.9 (43.6 to 1,310)	0.0599	1.024 (0.0574 to 3.176)	501.7 (33.51 to 1,546)	514.3 (29 to 1,620)	0.873
rv0096	rv0096	PPE1	1.384 (0.623 to 2.147)	249.1 (106.9 to 404.2)	343.6 (159 to 550)	4.73e-08	1.105 (0.464 to 1.795)	245.5 (86.9 to 395.5)	273.9 (97 to 514)	0.126
rv0097	rv0097		1.458 (0.74 to 2.09)	509.3 (263.2 to 656.8)	744.7 (338 to 1,020)	9.29e-14	1.11 (0.606 to 1.48)	501.1 (292.6 to 637.6)	557 (294 to 737)	0.0866
rv0098	rv0098		1.334 (0.76 to 1.8)	382.7 (245.7 to 527.2)	510.4 (301 to 676)	5.38e-09	1.073 (0.617 to 1.586)	377 (216.7 to 525.3)	404.1 (254 to 546)	0.261
rv0099	fadd10		1.303 (0.585 to 1.899)	561 (288.8 to 847.9)	731.7 (305 to 1,040)	1.74e-06	1.087 (0.47 to 1.811)	548.5 (258.7 to 760.7)	600.9 (277 to 964)	0.246
rv0100	rv0100		1.187 (0.702 to 1.849)	877.8 (557.9 to 1,733)	1,041 (597 to 1,690)	0.00106	1.001 (0.593 to 1.611)	850.3 (545.9 to 1,508)	858 (511 to 1,400)	0.989
rv0101	nrp		0.908 (0.518 to 1.703)	622.4 (237.6 to 1,267)	564.2 (321 to 1,080)	0.149	1.028 (0.392 to 2.103)	637.4 (228.8 to 1,355)	653.6 (270 to 1,340)	0.76
rv0102	rv0102		1.077 (0.465 to 1.747)	606.9 (305.5 to 935.7)	655.9 (273 to 1,070)	0.18	1.076 (0.609 to 1.889)	621.7 (364.3 to 947.9)	669.9 (353 to 1,130)	0.266
rv0103c	ctpb		0.986 (0.553 to 1.449)	3,148 (1,688 to 4,446)	3,095 (1,530 to 4,470)	0.79	1.06 (0.552 to 1.527)	3,333 (2,013 to 4,781)	3,537 (1,890 to 5,110)	0.334
rv0104	rv0104		1.839 (0.82 to 2.932)	160.8 (34.38 to 320)	295.5 (144 to 463)	9.01e-17	1.022 (0.188 to 1.893)	149.5 (28.66 to 235.3)	153.3 (27.7 to 279)	0.811
rv0105c	rpmb	rpmB1	1.019 (0.29 to 2.438)	123 (34.13 to 314.4)	124.9 (33.3 to 295)	0.849	0.905 (0.251 to 2.323)	111.1 (34.44 to 277.6)	101.2 (28.2 to 259)	0.427
rv0106	rv0106		1.192 (0.677 to 1.902)	296.1 (160.5 to 477.6)	352.2 (198 to 542)	0.000303	1.027 (0.634 to 1.701)	284.1 (196.3 to 404.4)	292.4 (187 to 494)	0.681
rv0107c	ctpi		1.312 (0.74 to 1.845)	943.6 (507.6 to 1,279)	1,240 (685 to 1,740)	9.3e-09	1.035 (0.529 to 1.492)	932.4 (454.1 to 1,312)	964.7 (457 to 1,460)	0.568
rv0108c	rv0108c		1.868 (1.454 to 2.331)	4,467 (3,006 to 6,687)	8,342 (5,930 to 11,900)	2.58e-25	0.845 (0.629 to 1.214)	4,680 (3,485 to 7,284)	3,940 (2,810 to 6,190)	0.0388
rv0109	rv0109	PE_PGRS1	0.983 (0.265 to 2.033)	1,488 (415.2 to 3,126)	1,465 (461 to 3,360)	0.807	0.904 (0.191 to 1.565)	1,406 (348.6 to 2,612)	1,263 (301 to 2,120)	0.202
rv0110	rv0110		1.1 (0.385 to 2.043)	1,075 (377.7 to 2,144)	1,183 (441 to 2,240)	0.124	1.062 (0.357 to 1.895)	1,087 (378 to 2,308)	1,155 (409 to 2,020)	0.428
rv0111	rv0111		1.535 (0.9 to 2.526)	1,352 (871.9 to 2,091)	2,076 (1,190 to 3,390)	4.4e-11	1.016 (0.641 to 1.73)	1,356 (903.7 to 2,139)	1,379 (866 to 2,310)	0.792
rv0112	gca		0.791 (0.549 to 0.994)	1,523 (650.4 to 2,023)	1,199 (575 to 1,430)	0.0019	1.168 (0.927 to 1.573)	1,604 (1,154 to 2,048)	1,869 (1,430 to 2,370)	0.0197
rv0113	gmha		0.884 (0.548 to 1.34)	1,897 (787.7 to 2,687)	1,670 (708 to 2,460)	0.0409	1.129 (0.648 to 1.55)	1,990 (1,187 to 2,749)	2,239 (1,370 to 3,100)	0.0446
rv0114	rv0114	gmhB	0.798 (0.324 to 1.864)	806.1 (316 to 1,888)	640.9 (265 to 1,410)	0.0146	1.119 (0.437 to 2.613)	860.6 (350.2 to 1,918)	959.5 (394 to 2,110)	0.284
rv0115	rv0115	hddA	0.883 (0.561 to 1.337)	576.5 (449 to 772)	508.3 (330 to 735)	0.0405	1.067 (0.715 to 1.531)	588.3 (447.2 to 777)	627.2 (432 to 946)	0.315
rv0116c	rv0116c		0.915 (0.663 to 1.168)	3,234 (2,446 to 4,755)	2,966 (1,820 to 4,160)	0.134	0.914 (0.683 to 1.101)	3,287 (2,703 to 4,073)	3,006 (2,400 to 3,720)	0.218
rv0117	oxys		0.988 (0.657 to 1.439)	873.6 (484.8 to 1,319)	865.9 (506 to 1,220)	0.827	0.859 (0.519 to 1.408)	893.3 (548.5 to 1,373)	768.4 (480 to 1,270)	0.0379
rv0118c	oxca		1.118 (0.579 to 1.796)	475.9 (285.1 to 917)	531.1 (308 to 956)	0.0287	1.087 (0.731 to 1.915)	464.8 (315.9 to 746.9)	506.2 (319 to 834)	0.193
rv0119	fadd7		1.004 (0.71 to 1.359)	604.3 (411 to 812.1)	606.6 (422 to 773)	0.937	1.031 (0.701 to 2.606)	608.1 (420.7 to 823.2)	626.7 (446 to 1,540)	0.636
rv0120c	fusa2		1.587 (0.711 to 2.765)	755.5 (334.3 to 1,216)	1,200 (496 to 2,020)	2.67e-12	1.033 (0.37 to 2.005)	737.3 (296.3 to 1,167)	764.1 (274 to 1,410)	0.649
rv0121c	rv0121c		1.099 (0.665 to 1.681)	288.9 (181.3 to 405.4)	316.1 (197 to 471)	0.0617	1.06 (0.613 to 1.482)	297.1 (175.5 to 414.1)	318.1 (170 to 502)	0.406
rv0122	rv0122		0.964 (0.0459 to 1.932)	508.5 (35.25 to 1,076)	483.5 (28.3 to 908)	0.683	1.011 (0.0625 to 2.421)	485.2 (36.54 to 977.7)	488.8 (35.2 to 1,030)	0.914
rv0123	rv0123		0.996 (0.636 to 1.39)	1,098 (715.9 to 1,523)	1,093 (671 to 1,470)	0.943	0.937 (0.527 to 1.409)	1,093 (727.7 to 1,439)	1,028 (637 to 1,430)	0.421
rv0124	rv0124	PE_PGRS2	0.886 (0.0809 to 2.431)	900.2 (92.54 to 2,387)	798 (70.4 to 2,240)	0.282	0.897 (0.0787 to 2.58)	860.2 (77.72 to 2,360)	774.9 (72.4 to 2,460)	0.408
rv0125	pepa		0.959 (0.787 to 1.207)	4,715 (3,639 to 5,816)	4,529 (3,330 to 5,650)	0.463	0.95 (0.728 to 1.281)	4,954 (4,141 to 5,765)	4,710 (3,550 to 6,210)	0.474
rv0126	rv0126	treS	0.978 (0.738 to 1.375)	1,514 (872.2 to 2,241)	1,481 (856 to 2,110)	0.674	1.082 (0.81 to 1.563)	1,590 (1,126 to 2,352)	1,720 (1,310 to 2,380)	0.184
rv0127	rv0127		0.942 (0.718 to 1.31)	1,624 (1,231 to 2,380)	1,529 (1,120 to 2,200)	0.277	1.028 (0.743 to 1.416)	1,692 (1,292 to 2,377)	1,739 (1,330 to 2,470)	0.653
rv0128	rv0128		0.892 (0.294 to 1.933)	1,118 (362.4 to 2,589)	999.1 (274 to 2,120)	0.153	0.931 (0.345 to 2.226)	1,180 (488.8 to 2,780)	1,099 (416 to 2,560)	0.427
rv0129c	fbpc2	fbpC;85C;mpt45	1.419 (0.924 to 1.874)	7,105 (4,618 to 9,288)	10,102 (5,810 to 13,300)	3.48e-10	0.979 (0.56 to 1.329)	7,343 (4,588 to 9,508)	7,220 (4,020 to 9,660)	0.76
rv0130	rv0130		0.934 (0.648 to 1.242)	1,010 (702.9 to 1,444)	942.6 (674 to 1,180)	0.243	0.842 (0.551 to 1.156)	1,016 (680.1 to 1,408)	854.6 (579 to 1,170)	0.0287
rv0131c	fade1		1.125 (0.46 to 1.699)	738.8 (295.1 to 1,184)	832.1 (309 to 1,340)	0.0456	0.973 (0.38 to 1.574)	743.3 (302.7 to 1,065)	725.7 (273 to 1,200)	0.684
rv0132c	rv0132c	fgd2	0.962 (0.204 to 2.707)	329.4 (77.36 to 1,193)	316.4 (85.8 to 1,140)	0.72	0.957 (0.268 to 2.413)	277.9 (75.58 to 833.1)	264.8 (72.9 to 751)	0.713
rv0133	rv0133		0.861 (0.382 to 1.567)	2,852 (1,424 to 5,743)	2,446 (1,190 to 4,760)	0.0292	0.914 (0.334 to 1.884)	3,059 (1,314 to 6,128)	2,797 (1,120 to 5,830)	0.272
rv0134	ephf		0.96 (0.661 to 1.377)	2,651 (1,783 to 3,878)	2,548 (1,560 to 3,660)	0.444	0.984 (0.638 to 1.43)	2,762 (2,092 to 4,105)	2,713 (1,920 to 3,920)	0.796
rv0135c	rv0135c		0.917 (0.483 to 1.743)	2,274 (1,091 to 3,810)	2,085 (908 to 3,890)	0.199	0.96 (0.52 to 1.666)	2,458 (1,233 to 4,078)	2,357 (1,230 to 4,100)	0.545
rv0136	rv0136	cyp138	0.945 (0.756 to 1.112)	509.6 (391.2 to 641.4)	481.1 (366 to 585)	0.297	0.922 (0.766 to 1.142)	504.5 (401.5 to 638.7)	465.2 (364 to 614)	0.245
rv0137c	rv0137c	msrA	1.032 (0.67 to 1.471)	1,137 (741.8 to 1,673)	1,177 (684 to 1,820)	0.543	0.942 (0.621 to 1.321)	1,163 (790.1 to 1,490)	1,108 (712 to 1,700)	0.418
rv0138	rv0138		1.117 (0.678 to 1.772)	610.6 (371.1 to 994.1)	681.4 (433 to 1,050)	0.021	1.18 (0.642 to 2.084)	608.5 (360.7 to 1,016)	716.1 (416 to 1,180)	0.00412
rv0139	rv0139		1.064 (0.587 to 1.834)	652.4 (386.5 to 999.3)	694 (407 to 1,160)	0.256	1.1 (0.607 to 1.798)	671.3 (397.3 to 1,054)	737.8 (438 to 1,200)	0.101
rv0140	rv0140		0.615 (0.321 to 0.81)	3,529 (2,409 to 5,146)	2,171 (1,300 to 2,820)	7.03e-06	0.903 (0.557 to 1.27)	3,703 (2,658 to 5,435)	3,343 (2,330 to 4,640)	0.189
rv0141c	rv0141c		1.089 (0.671 to 1.479)	2,569 (1,552 to 4,038)	2,805 (1,490 to 4,220)	0.102	0.872 (0.491 to 1.133)	2,564 (1,747 to 3,466)	2,234 (1,360 to 2,810)	0.0623
rv0142	rv0142		0.933 (0.321 to 1.578)	708.6 (239.2 to 1,074)	660.2 (228 to 1,120)	0.209	1.001 (0.51 to 1.482)	730.4 (382.1 to 1,066)	730.5 (387 to 1,050)	0.987
rv0143c	rv0143c		1.035 (0.586 to 1.556)	1,793 (984.5 to 2,746)	1,854 (881 to 2,940)	0.488	1.052 (0.541 to 1.697)	1,951 (1,093 to 3,032)	2,053 (1,050 to 3,190)	0.389
rv0144	rv0144		1.343 (0.0106 to 2.862)	2,099 (26.66 to 4,424)	2,817 (23.9 to 6,080)	0.0046	1.063 (0.0102 to 2.427)	2,175 (26.06 to 4,461)	2,328 (22.4 to 5,430)	0.588
rv0145	rv0145		0.833 (0.142 to 1.608)	7,302 (1,503 to 13,869)	6,071 (1,030 to 10,800)	0.0239	1.03 (0.255 to 1.899)	7,858 (1,895 to 15,183)	8,096 (2,040 to 15,200)	0.725
rv0146	rv0146		0.692 (0.442 to 1.111)	4,371 (2,482 to 7,460)	3,016 (1,720 to 4,770)	4.36e-06	1.025 (0.642 to 1.61)	4,648 (3,049 to 7,706)	4,763 (3,230 to 8,280)	0.698
rv0147	rv0147		1.12 (0.414 to 1.722)	3,074 (1,048 to 5,127)	3,445 (1,070 to 5,620)	0.071	0.929 (0.328 to 1.569)	3,232 (1,130 to 6,264)	3,001 (1,020 to 4,920)	0.3
rv0148	rv0148		1.162 (0.679 to 1.775)	6,740 (3,927 to 10,654)	7,836 (4,000 to 12,700)	0.00252	1.042 (0.597 to 1.698)	7,036 (4,439 to 10,917)	7,333 (4,010 to 12,100)	0.489
rv0149	rv0149		1.062 (0.727 to 1.787)	3,431 (2,218 to 6,050)	3,646 (2,230 to 6,340)	0.214	1.081 (0.616 to 1.769)	3,584 (2,302 to 6,186)	3,887 (2,140 to 6,650)	0.2
rv0150c	rv0150c		0.961 (0.189 to 1.826)	160.3 (33.59 to 343.2)	154.3 (29.7 to 333)	0.623	1.095 (0.242 to 1.948)	146.2 (30.61 to 285.7)	159.9 (37.5 to 318)	0.282
rv0151c	rv0151c	PE1	1.137 (0.745 to 1.771)	427.8 (210.5 to 679.5)	483.4 (292 to 658)	0.0159	1.057 (0.618 to 1.727)	422 (229.6 to 638.9)	445.7 (259 to 658)	0.376
rv0152c	rv0152c	PE2	1.073 (0.331 to 2.892)	192 (65.17 to 538)	205.4 (70.3 to 540)	0.483	1.018 (0.361 to 2.83)	182.5 (68.94 to 439.4)	185.9 (67.1 to 480)	0.871
rv0153c	rv0153c	ptbB;MPtpB	1.049 (0.645 to 1.59)	1,030 (664.3 to 1,434)	1,080 (659 to 1,560)	0.327	1.019 (0.754 to 1.341)	1,093 (802.5 to 1,614)	1,115 (780 to 1,590)	0.758
rv0154c	fade2		0.988 (0.599 to 1.541)	1,794 (1,092 to 2,860)	1,773 (1,010 to 2,770)	0.809	0.922 (0.602 to 1.453)	1,889 (1,215 to 3,016)	1,745 (1,140 to 2,790)	0.236
rv0155	pntaa		1.047 (0.643 to 1.621)	3,316 (1,885 to 5,164)	3,470 (1,980 to 5,270)	0.364	0.956 (0.587 to 1.542)	3,466 (2,122 to 5,366)	3,313 (2,090 to 5,250)	0.488
rv0156	pntab		1.09 (0.629 to 1.546)	2,558 (1,846 to 4,087)	2,787 (1,780 to 4,540)	0.083	0.984 (0.563 to 1.447)	2,651 (1,965 to 3,483)	2,606 (1,380 to 3,670)	0.797
rv0157	pntb		1.042 (0.647 to 1.545)	3,849 (2,238 to 5,524)	4,008 (2,380 to 5,830)	0.41	0.99 (0.553 to 1.537)	3,972 (2,154 to 5,652)	3,936 (2,070 to 6,100)	0.871
rv0157A	rv0157A		1.357 (0.774 to 1.928)	5,719 (3,304 to 7,828)	7,751 (4,270 to 10,600)	2.19e-07	0.782 (0.401 to 1.143)	6,136 (3,629 to 8,653)	4,859 (2,650 to 7,350)	0.0157
rv0158	rv0158		0.863 (0.505 to 1.262)	1,736 (1,096 to 2,503)	1,498 (831 to 2,230)	0.0133	1.015 (0.558 to 1.421)	1,815 (1,103 to 2,725)	1,843 (991 to 2,700)	0.803
rv0159c	rv0159c	PE3	1.129 (0.864 to 1.493)	403.7 (290.4 to 545.2)	454.9 (331 to 546)	0.0182	0.916 (0.665 to 1.31)	403.9 (292.9 to 547.5)	374.5 (255 to 563)	0.259
rv0160c	rv0160c	PE4	1.289 (0.705 to 2.321)	106.9 (57.86 to 221.7)	136.8 (75.5 to 253)	2.64e-06	0.976 (0.478 to 1.904)	95.87 (48.27 to 178)	94.55 (45.7 to 208)	0.729
rv0161	rv0161		0.98 (0.379 to 1.76)	718.7 (252.5 to 1,152)	704.8 (247 to 1,140)	0.739	0.943 (0.347 to 1.635)	709.2 (268.9 to 1,165)	671.5 (238 to 1,180)	0.404
rv0162c	adhe	adhE1	1.122 (0.663 to 2.146)	386.8 (226.1 to 803)	433.8 (267 to 844)	0.039	1.065 (0.493 to 2.139)	373.4 (206.7 to 842.7)	398.5 (184 to 918)	0.449
rv0163	rv0163		1.073 (0.757 to 1.507)	740.8 (490.8 to 1,029)	796.8 (481 to 1,130)	0.159	0.881 (0.655 to 1.149)	744.1 (544.8 to 970.1)	656.5 (476 to 878)	0.0838
rv0164	rv0164	TB18.5	0.969 (0.463 to 1.477)	12,238 (5,369 to 21,499)	11,856 (4,880 to 19,200)	0.563	0.971 (0.377 to 1.439)	12,386 (5,348 to 19,153)	12,037 (4,630 to 18,300)	0.653
rv0165c	rv0165c		3.884 (2.198 to 7.335)	142 (92.86 to 222.7)	550.7 (348 to 945)	7.64e-36	1.084 (0.764 to 1.696)	104.5 (59.4 to 166.6)	113.2 (71.3 to 183)	0.18
rv0166	fadd5		5.659 (2.52 to 11.54)	858.1 (426.4 to 1,707)	4,872 (2,020 to 10,400)	1.88e-31	1.175 (0.529 to 2.646)	800.5 (373.4 to 1,622)	939.9 (440 to 2,030)	0.0865
rv0167	rv0167	yrbE1A	2.51 (1.49 to 4.605)	4,541 (2,550 to 7,783)	11,404 (6,010 to 20,200)	3.06e-20	1.041 (0.559 to 1.855)	4,349 (2,660 to 7,520)	4,533 (2,480 to 8,100)	0.539
rv0168	rv0168	yrbE1B	2.487 (1.22 to 3.684)	1,723 (791.1 to 2,517)	4,280 (1,850 to 6,790)	1.7e-26	1.051 (0.517 to 1.631)	1,616 (811.2 to 2,527)	1,700 (796 to 2,680)	0.426
rv0169	mce1	mce1A	2.604 (0.686 to 4.359)	1,897 (590.6 to 2,908)	4,939 (1,410 to 8,090)	1.18e-19	1.023 (0.276 to 1.616)	1,839 (577.1 to 2,794)	1,884 (498 to 2,960)	0.763
rv0170	rv0170	mce1B	2.597 (1.805 to 4.144)	2,659 (1,869 to 3,868)	6,900 (4,010 to 10,600)	5.31e-35	1.161 (0.688 to 2.072)	2,655 (1,820 to 4,149)	3,076 (1,870 to 4,950)	0.011
rv0171	rv0171	mce1C	2.246 (1.679 to 3.037)	3,386 (2,504 to 5,335)	7,602 (5,270 to 10,500)	2.16e-32	0.977 (0.74 to 1.441)	3,433 (2,703 to 5,571)	3,373 (2,420 to 5,030)	0.75
rv0172	rv0172	mce1D	2.4 (0.926 to 3.882)	1,563 (606.2 to 2,586)	3,742 (1,250 to 6,050)	1.38e-20	1.002 (0.355 to 1.722)	1,583 (583.8 to 2,457)	1,595 (574 to 2,720)	0.971
rv0173	lprk		2.501 (1.08 to 4.338)	1,836 (831.4 to 3,224)	4,595 (1,770 to 7,730)	4.93e-22	1.085 (0.488 to 1.804)	1,710 (770 to 3,007)	1,855 (805 to 3,080)	0.219
rv0174	rv0174	mce1F	1.408 (0.501 to 2.855)	7,368 (1,885 to 21,727)	10,370 (3,340 to 22,600)	7.55e-05	0.99 (0.229 to 2.352)	7,493 (1,946 to 19,885)	7,411 (1,860 to 17,500)	0.935
rv0175	rv0175		0.953 (0.605 to 1.674)	12,966 (7,608 to 23,201)	12,350 (7,390 to 22,600)	0.394	1.049 (0.589 to 1.766)	13,572 (8,647 to 21,791)	14,234 (7,980 to 24,000)	0.487
rv0176	rv0176		1.036 (0.338 to 1.676)	5,706 (1,936 to 9,166)	5,904 (2,030 to 9,960)	0.584	1.158 (0.389 to 1.944)	5,924 (2,089 to 10,127)	6,881 (2,240 to 11,500)	0.0506
rv0177	rv0177		1.056 (0.682 to 1.623)	8,263 (4,856 to 12,051)	8,714 (4,430 to 12,900)	0.288	1.104 (0.707 to 1.782)	8,512 (5,846 to 12,277)	9,407 (5,640 to 14,100)	0.114
rv0178	rv0178		1.074 (0.628 to 1.688)	5,133 (3,225 to 7,375)	5,502 (3,430 to 8,150)	0.148	1.046 (0.706 to 1.615)	5,278 (3,625 to 7,739)	5,527 (3,670 to 8,700)	0.463
rv0179c	lpro		1.255 (0.822 to 1.75)	2,985 (1,805 to 4,224)	3,746 (2,190 to 5,440)	1.03e-06	1.004 (0.652 to 1.491)	3,065 (2,029 to 4,435)	3,078 (1,950 to 4,480)	0.944
rv0180c	rv0180c		0.999 (0.513 to 1.712)	2,222 (1,313 to 3,922)	2,223 (1,110 to 4,140)	0.992	0.95 (0.496 to 1.727)	2,366 (1,470 to 4,643)	2,247 (1,230 to 4,670)	0.44
rv0181c	rv0181c		1.012 (0.672 to 1.554)	812.9 (512.7 to 1,268)	819.9 (531 to 1,210)	0.819	1.151 (0.731 to 1.77)	852.7 (501.4 to 1,352)	979.8 (569 to 1,590)	0.0149
rv0182c	sigg		0.895 (0.697 to 1.1)	701.3 (420.5 to 871.5)	625.3 (410 to 788)	0.0654	1.092 (0.807 to 1.359)	757.7 (493.9 to 927.8)	828.1 (527 to 1,140)	0.162
rv0183	rv0183		1.056 (0.792 to 1.374)	2,100 (1,485 to 2,751)	2,219 (1,400 to 3,060)	0.272	0.979 (0.687 to 1.349)	2,224 (1,620 to 2,750)	2,185 (1,530 to 3,140)	0.749
rv0184	rv0184		0.964 (0.514 to 1.423)	1,424 (804.2 to 2,144)	1,373 (763 to 2,150)	0.489	1.023 (0.489 to 1.541)	1,482 (828.3 to 2,311)	1,515 (712 to 2,420)	0.709
rv0185	rv0185		0.937 (0.0271 to 1.676)	2,265 (78.06 to 4,250)	2,123 (56 to 3,920)	0.277	1.014 (0.425 to 1.868)	2,432 (938.6 to 4,686)	2,466 (1,040 to 4,790)	0.843
rv0186	bgls		0.792 (0.294 to 1.544)	2,152 (713.1 to 4,861)	1,702 (645 to 3,380)	0.00246	1.01 (0.301 to 2.094)	2,279 (741.7 to 5,266)	2,298 (724 to 5,040)	0.914
rv0187	rv0187		0.95 (0.206 to 1.97)	1,032 (247.7 to 2,220)	980.8 (216 to 2,030)	0.57	0.947 (0.209 to 1.924)	1,056 (249.2 to 2,180)	1,001 (219 to 2,000)	0.589
rv0188	rv0188		0.851 (0.388 to 1.575)	6,100 (3,560 to 13,143)	5,201 (2,630 to 10,500)	0.0111	1.078 (0.458 to 2.238)	6,680 (3,751 to 14,692)	7,233 (3,470 to 14,800)	0.324
rv0189c	ilvd		0.976 (0.75 to 1.418)	2,278 (1,494 to 3,238)	2,222 (1,550 to 3,330)	0.643	1.036 (0.685 to 1.425)	2,382 (1,259 to 3,194)	2,475 (1,540 to 3,570)	0.568
rv0190	rv0190		0.972 (0.566 to 1.38)	2,158 (1,132 to 3,121)	2,099 (1,160 to 3,010)	0.591	0.963 (0.552 to 1.5)	2,202 (1,253 to 3,101)	2,123 (1,170 to 3,360)	0.562
rv0191	rv0191		0.831 (0.121 to 2.421)	10,822 (1,180 to 30,508)	8,969 (1,260 to 27,000)	0.132	1.027 (0.102 to 3.298)	11,178 (1,208 to 32,727)	11,475 (1,110 to 32,700)	0.848
rv0192	rv0192		1.14 (0.897 to 1.442)	2,276 (1,516 to 3,040)	2,597 (1,670 to 3,350)	0.00733	1.086 (0.802 to 1.503)	2,398 (1,717 to 3,386)	2,613 (1,820 to 3,840)	0.171
rv0192A	rv0192A		1.005 (0.0652 to 2.307)	2,689 (188.2 to 6,387)	2,694 (175 to 6,430)	0.961	0.95 (0.0518 to 2.314)	2,785 (191.5 to 6,410)	2,671 (153 to 7,050)	0.667
rv0193c	rv0193c		0.572 (0.232 to 1.274)	512.4 (321.9 to 1,245)	292.2 (143 to 787)	2.37e-08	1.049 (0.62 to 1.806)	516.3 (359.2 to 773)	543.5 (334 to 892)	0.513
rv0194	rv0194		0.855 (0.368 to 1.217)	292.8 (144.6 to 427.7)	250.5 (110 to 364)	0.00897	1.061 (0.515 to 1.571)	294.2 (152.5 to 431.6)	312.4 (154 to 462)	0.315
rv0195	rv0195		0.695 (0.412 to 1.153)	309.2 (172.2 to 491.9)	215.5 (121 to 396)	2.63e-06	1.067 (0.55 to 1.702)	308.8 (172.4 to 512.3)	329.5 (169 to 530)	0.278
rv0196	rv0196		0.529 (0.165 to 1.014)	893.3 (348.5 to 1,736)	472.3 (158 to 930)	1.92e-10	0.97 (0.329 to 1.86)	978 (387.2 to 1,956)	951.4 (335 to 2,000)	0.72
rv0197	rv0197		0.647 (0.0167 to 1.46)	1,062 (21.87 to 2,019)	686 (19 to 1,440)	6.21e-05	0.944 (0.0124 to 1.834)	1,160 (19.04 to 2,050)	1,099 (16.1 to 2,170)	0.584
rv0198c	rv0198c		0.949 (0.443 to 1.283)	2,775 (1,292 to 4,326)	2,628 (1,250 to 3,880)	0.334	1.096 (0.56 to 1.936)	2,826 (1,481 to 4,342)	3,098 (1,650 to 5,540)	0.128
rv0199	rv0199		1.002 (0.435 to 1.773)	1,601 (709.2 to 2,808)	1,608 (710 to 2,830)	0.978	0.969 (0.462 to 1.86)	1,646 (818.1 to 2,884)	1,595 (799 to 3,050)	0.662
rv0200	rv0200		1.04 (0.708 to 1.411)	2,236 (1,354 to 3,381)	2,326 (1,500 to 3,470)	0.427	1.017 (0.623 to 1.463)	2,275 (1,732 to 3,381)	2,313 (1,410 to 3,400)	0.784
rv0201c	rv0201c		0.928 (0.839 to 1.082)	2,615 (1,893 to 3,074)	2,425 (1,740 to 2,880)	0.185	0.997 (0.815 to 1.193)	2,789 (2,256 to 3,385)	2,788 (2,260 to 3,660)	0.963
rv0202c	mmpl11		1.042 (0.277 to 2.297)	3,380 (894.3 to 6,959)	3,520 (885 to 7,480)	0.607	1.146 (0.257 to 2.251)	3,621 (968.5 to 7,066)	4,148 (1,000 to 8,210)	0.144
rv0203	rv0203		0.96 (0.5 to 1.508)	3,893 (2,026 to 6,990)	3,739 (1,720 to 6,930)	0.443	0.909 (0.459 to 1.348)	3,870 (2,053 to 5,283)	3,519 (1,780 to 5,010)	0.163
rv0204c	rv0204c		1.036 (0.268 to 1.991)	2,270 (522.3 to 4,654)	2,348 (547 to 4,440)	0.663	0.961 (0.221 to 1.958)	2,448 (569.6 to 5,086)	2,360 (511 to 5,120)	0.683
rv0205	rv0205		1.005 (0.818 to 1.332)	1,113 (785.1 to 1,502)	1,118 (808 to 1,450)	0.918	0.978 (0.779 to 1.372)	1,139 (914.5 to 1,412)	1,115 (880 to 1,530)	0.729
rv0206c	mmpl3		1.139 (0.347 to 1.894)	4,563 (1,289 to 7,889)	5,192 (1,530 to 8,830)	0.0607	1.068 (0.309 to 1.89)	4,668 (1,232 to 7,712)	4,984 (1,320 to 8,480)	0.399
rv0207c	rv0207c		1.367 (0.487 to 2.816)	3,016 (1,095 to 6,610)	4,119 (1,390 to 8,190)	0.000253	1.007 (0.375 to 2.131)	3,119 (1,159 to 7,051)	3,141 (1,260 to 6,680)	0.938
rv0208c	rv0208c		1.567 (0.711 to 2.268)	1,215 (657.7 to 1,735)	1,896 (945 to 3,040)	2.4e-13	1.057 (0.507 to 1.541)	1,269 (657.8 to 1,776)	1,338 (686 to 1,970)	0.392
rv0209	rv0209		0.812 (0.407 to 1.24)	1,008 (469 to 1,566)	817.2 (406 to 1,260)	0.00106	0.97 (0.41 to 1.624)	1,035 (473 to 1,700)	1,005 (442 to 1,650)	0.638
rv0210	rv0210		0.846 (0.635 to 1.165)	503.2 (350.3 to 711.3)	425.3 (334 to 571)	0.00848	1.049 (0.697 to 1.493)	506.5 (355.5 to 743.2)	531 (371 to 814)	0.418
rv0211	pcka		0.758 (0.552 to 1.016)	29,370 (18,552 to 41,279)	22,233 (13,900 to 30,000)	0.000258	1.065 (0.695 to 1.586)	28,739 (20,862 to 43,084)	30,583 (19,900 to 43,100)	0.289
rv0212c	nadr		1.171 (0.757 to 1.576)	390.1 (253.7 to 572.8)	456.2 (298 to 571)	0.00147	0.998 (0.613 to 1.86)	345.1 (202.7 to 516.2)	344 (211 to 640)	0.97
rv0213c	rv0213c		1.448 (0.89 to 2.503)	339.7 (217.1 to 592.4)	492.9 (307 to 902)	9.75e-10	0.887 (0.62 to 1.559)	328.9 (205.9 to 610.2)	292.1 (196 to 553)	0.0879
rv0214	fadd4		1.232 (0.954 to 1.475)	522.1 (417.1 to 690.2)	644.6 (464 to 806)	0.000184	0.914 (0.625 to 1.276)	504 (406.3 to 613.1)	461 (316 to 627)	0.211
rv0215c	fade3		1.061 (0.778 to 1.568)	577.3 (435.7 to 781.3)	612.3 (437 to 852)	0.238	1.021 (0.745 to 1.749)	578.8 (482.3 to 796.6)	591.3 (419 to 983)	0.737
rv0216	rv0216		1.454 (1.016 to 1.761)	336.4 (277.1 to 441.2)	488.3 (399 to 588)	4.12e-09	0.916 (0.648 to 1.132)	313.4 (253.1 to 397.7)	287.1 (206 to 350)	0.221
rv0217c	lipw		0.993 (0.687 to 1.206)	725.9 (551.9 to 971.8)	721 (464 to 898)	0.891	0.928 (0.629 to 1.191)	748.1 (498.8 to 989.3)	694.6 (470 to 897)	0.263
rv0218	rv0218		1.037 (0.613 to 1.582)	571.5 (225.6 to 859.4)	590.7 (334 to 850)	0.512	0.922 (0.342 to 1.434)	559 (209.2 to 903.9)	518.8 (183 to 752)	0.323
rv0219	rv0219		1.053 (0.821 to 1.459)	284.1 (188.6 to 507)	299 (210 to 433)	0.297	0.965 (0.619 to 2.248)	275.2 (170 to 521.8)	266.9 (168 to 647)	0.588
rv0220	lipc		1.205 (0.37 to 1.844)	4,918 (1,538 to 7,251)	5,929 (1,750 to 8,760)	0.00515	1.001 (0.335 to 1.599)	4,999 (1,627 to 7,488)	5,010 (1,600 to 7,820)	0.985
rv0221	rv0221		1.253 (0.37 to 2.087)	978.9 (341.5 to 1,716)	1,226 (395 to 2,180)	0.0012	1.111 (0.299 to 2.013)	993.7 (278.6 to 1,611)	1,103 (291 to 1,860)	0.176
rv0222	echa1		1.238 (0.474 to 2.522)	896.1 (395.5 to 2,028)	1,109 (465 to 2,500)	0.00155	1.026 (0.407 to 2.137)	916.4 (385.9 to 2,256)	939.5 (414 to 2,250)	0.737
rv0223c	rv0223c		0.58 (0.374 to 0.918)	1,455 (1,021 to 2,001)	843.2 (494 to 1,290)	5.16e-07	0.943 (0.55 to 1.56)	1,555 (1,100 to 2,438)	1,466 (954 to 2,360)	0.402
rv0224c	rv0224c		1.021 (0.57 to 1.739)	507.2 (293.5 to 973.8)	517.8 (307 to 869)	0.699	1.166 (0.676 to 2.309)	501.8 (300.9 to 833.9)	588 (339 to 1,140)	0.0187
rv0225	rv0225		0.982 (0.791 to 1.271)	1,704 (1,303 to 2,379)	1,672 (1,250 to 2,230)	0.726	1.083 (0.36 to 1.371)	1,732 (632.6 to 2,265)	1,876 (588 to 2,320)	0.191
rv0226c	rv0226c		1.021 (0.857 to 1.253)	615.5 (477 to 754.7)	628.2 (531 to 767)	0.684	1.064 (0.809 to 1.294)	639.8 (460 to 817.3)	680 (515 to 857)	0.3
rv0227c	rv0227c		1.046 (0.669 to 1.496)	4,285 (2,561 to 6,090)	4,478 (2,460 to 6,680)	0.377	1.022 (0.596 to 1.604)	4,461 (2,850 to 6,057)	4,566 (2,780 to 6,950)	0.736
rv0228	rv0228		0.975 (0.74 to 1.247)	1,343 (976.3 to 1,695)	1,309 (883 to 1,670)	0.629	0.987 (0.737 to 1.255)	1,416 (1,126 to 1,752)	1,398 (1,050 to 1,790)	0.83
rv0229c	rv0229c		1.243 (0.91 to 1.769)	1,855 (939.2 to 2,614)	2,298 (1,310 to 3,070)	4.39e-05	1.116 (0.814 to 1.625)	1,947 (1,440 to 2,742)	2,175 (1,630 to 3,140)	0.0753
rv0230c	rv0230c	php	1.008 (0.574 to 1.542)	1,150 (529.7 to 1,991)	1,159 (569 to 1,720)	0.883	0.923 (0.52 to 1.634)	1,198 (624.7 to 1,961)	1,104 (597 to 1,870)	0.237
rv0231	fade4		1.339 (0.943 to 1.544)	1,070 (815.2 to 1,289)	1,434 (1,020 to 1,670)	6.26e-07	0.969 (0.78 to 1.18)	1,065 (944.2 to 1,216)	1,032 (888 to 1,210)	0.633
rv0232	rv0232		1.747 (1.16 to 2.376)	1,763 (1,091 to 3,120)	3,076 (1,780 to 4,670)	4e-24	1.031 (0.697 to 1.851)	1,826 (1,185 to 2,762)	1,913 (1,170 to 3,520)	0.684
rv0233	nrdb		2.086 (1.148 to 3.548)	1,684 (895.4 to 3,236)	3,511 (1,620 to 6,280)	6.62e-19	0.971 (0.53 to 1.837)	1,706 (878.6 to 3,271)	1,661 (855 to 3,350)	0.674
rv0234c	gabd2		0.936 (0.439 to 2.009)	2,447 (898.4 to 4,721)	2,294 (909 to 4,800)	0.339	1.013 (0.484 to 1.939)	2,722 (1,309 to 4,844)	2,767 (1,300 to 5,250)	0.867
rv0235c	rv0235c		1.086 (0.647 to 1.532)	303.5 (212.9 to 413.7)	329.5 (210 to 464)	0.0934	0.891 (0.567 to 1.667)	301.6 (181.5 to 420.6)	272.3 (160 to 510)	0.172
rv0236A	rv0236A		0.974 (0.592 to 1.712)	7,284 (3,589 to 12,056)	6,993 (4,020 to 10,600)	0.686	1.001 (0.524 to 2.131)	7,727 (3,963 to 13,265)	8,011 (3,670 to 19,100)	0.995
rv0236c	rv0236c		0.9 (0.211 to 1.382)	1,233 (357.3 to 2,436)	1,110 (280 to 1,830)	0.0753	1.112 (0.42 to 2.275)	1,285 (581.7 to 2,191)	1,438 (579 to 2,760)	0.128
rv0237	lpqi		0.935 (0.469 to 1.484)	2,262 (939.9 to 3,534)	2,116 (786 to 3,520)	0.218	1.077 (0.677 to 1.814)	2,445 (1,402 to 3,557)	2,628 (1,620 to 4,320)	0.247
rv0238	rv0238		1.018 (0.401 to 1.734)	1,777 (728.6 to 3,052)	1,801 (736 to 3,000)	0.746	1.13 (0.39 to 2.068)	1,952 (721.9 to 3,323)	2,211 (761 to 4,030)	0.067
rv0239	rv0239		0.991 (0.444 to 1.737)	6,419 (2,345 to 10,055)	6,334 (2,650 to 8,980)	0.88	0.992 (0.455 to 1.89)	6,796 (2,799 to 9,948)	6,796 (2,780 to 11,800)	0.916
rv0240	rv0240		0.994 (0.243 to 1.671)	2,350 (528.4 to 4,332)	2,324 (569 to 4,200)	0.938	1.265 (0.261 to 3.609)	2,523 (614.6 to 4,325)	3,206 (673 to 9,560)	0.0115
rv0241c	rv0241c		1.218 (0.567 to 1.978)	2,231 (956 to 3,637)	2,714 (1,170 to 4,470)	0.000461	0.985 (0.44 to 1.578)	2,347 (1,044 to 3,906)	2,318 (966 to 3,830)	0.817
rv0242c	fabg4		1.062 (0.658 to 1.426)	2,466 (1,370 to 3,620)	2,622 (1,450 to 3,600)	0.232	0.908 (0.588 to 1.358)	2,597 (1,579 to 3,899)	2,359 (1,530 to 3,490)	0.169
rv0243	fada2		1.073 (0.517 to 1.512)	5,237 (2,954 to 8,737)	5,616 (2,950 to 9,070)	0.155	0.885 (0.5 to 1.213)	5,388 (3,209 to 7,128)	4,771 (2,640 to 6,410)	0.0911
rv0244c	fade5		0.567 (0.203 to 0.884)	9,464 (4,318 to 12,630)	5,364 (1,840 to 8,010)	1.61e-07	0.961 (0.618 to 1.388)	10,281 (7,152 to 13,537)	9,894 (6,170 to 14,900)	0.544
rv0245	rv0245		0.781 (0.624 to 1.043)	2,638 (1,751 to 3,654)	2,054 (1,460 to 2,790)	0.000858	1.012 (0.765 to 1.547)	2,961 (2,162 to 4,627)	2,994 (2,250 to 4,090)	0.85
rv0246	rv0246		0.995 (0.621 to 1.617)	555.9 (324 to 985.4)	551.6 (357 to 881)	0.919	1.018 (0.55 to 1.692)	570.8 (309.2 to 993.2)	580.8 (298 to 1,010)	0.773
rv0247c	rv0247c		0.843 (0.519 to 1.062)	7,469 (4,164 to 9,472)	6,296 (3,610 to 7,780)	0.00719	1.038 (0.678 to 1.4)	7,977 (5,377 to 9,751)	8,289 (5,350 to 11,000)	0.538
rv0248c	rv0248c		0.777 (0.497 to 1.141)	6,453 (3,544 to 9,644)	5,017 (2,740 to 7,220)	0.000383	1.016 (0.66 to 1.47)	6,550 (3,691 to 9,665)	6,654 (4,130 to 9,350)	0.8
rv0249c	rv0249c		0.799 (0.657 to 0.975)	9,265 (6,361 to 11,514)	7,392 (4,620 to 9,320)	0.00169	1.018 (0.757 to 1.28)	9,631 (7,517 to 11,507)	9,806 (7,110 to 12,100)	0.778
rv0250c	rv0250c		1.685 (0.77 to 3.034)	1,854 (957.7 to 3,494)	3,129 (1,250 to 5,570)	1.03e-10	0.989 (0.443 to 1.932)	1,889 (848.9 to 3,600)	1,874 (845 to 4,020)	0.888
rv0251c	hsp	acr2	0.465 (0.318 to 0.604)	5,426 (3,722 to 6,811)	2,531 (1,500 to 3,240)	1.21e-07	0.99 (0.636 to 1.395)	5,657 (4,523 to 7,278)	5,661 (3,460 to 7,920)	0.899
rv0252	nirb		0.54 (0.322 to 0.724)	480.1 (319.5 to 654.3)	258.1 (174 to 340)	2.63e-07	1.138 (0.648 to 1.564)	508.6 (312.8 to 773.8)	575.3 (372 to 930)	0.0325
rv0253	nird		0.589 (0.281 to 1.082)	738.6 (367.4 to 1,037)	434.2 (219 to 696)	8.46e-08	1.078 (0.553 to 1.609)	753.4 (391.2 to 1,067)	810.1 (392 to 1,230)	0.231
rv0254c	cobu		0.919 (0.397 to 1.713)	547.9 (261.5 to 1,036)	503.4 (227 to 984)	0.23	1.003 (0.44 to 1.804)	558.2 (255.7 to 975.5)	559.6 (259 to 1,060)	0.966
rv0255c	cobq	cobQ1	0.967 (0.614 to 1.543)	868.7 (546.1 to 1,360)	840.8 (540 to 1,380)	0.529	0.997 (0.656 to 1.601)	898.1 (575.1 to 1,384)	894.8 (587 to 1,380)	0.96
rv0256c	rv0256c	PPE2	0.956 (0.806 to 1.127)	1,698 (1,131 to 2,114)	1,619 (1,110 to 1,850)	0.415	0.981 (0.699 to 1.341)	1,799 (1,295 to 2,210)	1,779 (1,230 to 2,590)	0.795
rv0257c	rv0257c	rv0257	1.001 (0.313 to 2.146)	980.1 (304.9 to 2,076)	981.5 (297 to 2,170)	0.99	1.004 (0.31 to 2.421)	987.3 (303.7 to 2,153)	993.8 (303 to 2,400)	0.964
rv0258c	rv0258c		1.218 (0.512 to 2.082)	430.4 (188.9 to 795.9)	525 (238 to 990)	0.000483	0.915 (0.358 to 1.668)	411.6 (172.7 to 655.3)	378.1 (143 to 677)	0.205
rv0259c	rv0259c		0.753 (0.306 to 1.303)	295.6 (120.2 to 464.8)	222.6 (92 to 389)	4.43e-05	1.01 (0.414 to 1.486)	299 (123.5 to 440.7)	302.2 (118 to 449)	0.867
rv0260c	rv0260c		0.739 (0.239 to 1.346)	269.5 (98.39 to 505.8)	199.3 (63.7 to 396)	0.000119	1.109 (0.454 to 1.807)	268.2 (105.6 to 409.5)	297.1 (121 to 459)	0.124
rv0261c	nark3		0.849 (0.164 to 2.916)	408.3 (82.32 to 1,157)	348.3 (68.8 to 1,340)	0.0901	1.155 (0.201 to 2.646)	401.2 (74.39 to 988.5)	464 (84.1 to 1,060)	0.154
rv0262c	rv0262c	aac	1.547 (0.543 to 2.576)	1,474 (592.7 to 2,859)	2,278 (788 to 3,880)	7.52e-09	1.027 (0.391 to 1.901)	1,534 (550.8 to 3,262)	1,571 (578 to 3,010)	0.698
rv0263c	rv0263c		1.712 (0.898 to 2.337)	1,002 (598.2 to 1,381)	1,717 (865 to 2,410)	4.49e-20	1.028 (0.702 to 1.529)	984.2 (645.7 to 1,470)	1,013 (694 to 1,540)	0.671
rv0264c	rv0264c		1.532 (1.187 to 2.197)	955.9 (732.9 to 1,173)	1,465 (992 to 2,190)	2.66e-13	1.094 (0.738 to 1.45)	951.6 (729.9 to 1,260)	1,040 (718 to 1,380)	0.139
rv0265c	fecb2		0.941 (0.632 to 1.413)	1,874 (1,274 to 2,688)	1,763 (1,190 to 2,800)	0.26	1.053 (0.657 to 1.639)	1,978 (1,290 to 2,774)	2,081 (1,230 to 3,240)	0.383
rv0266c	rv0266c	oplA	0.931 (0.503 to 1.609)	897.6 (483 to 1,590)	835.9 (453 to 1,480)	0.22	1.021 (0.547 to 1.854)	911.4 (508.9 to 1,559)	930 (518 to 1,690)	0.766
rv0267	naru		0.896 (0.283 to 1.405)	171.4 (56.67 to 304.1)	153.9 (44.5 to 258)	0.0836	1.021 (0.307 to 1.659)	161.5 (56.63 to 236.2)	165.3 (50.8 to 262)	0.769
rv0268c	rv0268c		1.379 (0.62 to 2.876)	1,921 (793.5 to 4,453)	2,644 (1,100 to 5,680)	0.000433	1.035 (0.427 to 2.507)	2,037 (861.9 to 5,000)	2,114 (930 to 5,270)	0.718
rv0269c	rv0269c		1.064 (0.435 to 1.965)	654.5 (258.9 to 1,063)	696.7 (274 to 1,290)	0.224	0.958 (0.335 to 1.621)	651.6 (251.3 to 1,203)	624.9 (223 to 1,080)	0.511
rv0270	fadd2		1.134 (0.418 to 1.82)	3,439 (1,292 to 5,812)	3,899 (1,210 to 6,420)	0.0539	0.974 (0.321 to 1.727)	3,550 (1,260 to 6,176)	3,463 (1,080 to 6,060)	0.726
rv0271c	fade6		0.978 (0.756 to 1.143)	1,766 (1,310 to 2,042)	1,726 (1,190 to 2,080)	0.67	1.04 (0.863 to 1.224)	1,872 (1,559 to 2,117)	1,947 (1,590 to 2,350)	0.516
rv0272c	rv0272c		1.236 (0.636 to 2.259)	641.2 (297.3 to 1,184)	792.4 (351 to 1,540)	0.00337	1.026 (0.482 to 1.977)	652.9 (312 to 1,213)	671.5 (315 to 1,400)	0.761
rv0273c	rv0273c		1.24 (0.879 to 1.556)	1,343 (993.7 to 1,748)	1,666 (1,050 to 2,070)	5.38e-05	1.016 (0.719 to 1.412)	1,324 (1,058 to 1,667)	1,345 (1,070 to 1,910)	0.806
rv0274	rv0274		0.817 (0.454 to 1.137)	1,430 (765.5 to 2,043)	1,168 (631 to 1,680)	0.00267	0.919 (0.595 to 1.409)	1,526 (1,007 to 2,103)	1,417 (895 to 2,170)	0.285
rv0275c	fadd27		0.774 (0.245 to 1.383)	2,999 (639.1 to 5,759)	2,313 (713 to 3,970)	0.000379	1.016 (0.187 to 2.097)	3,094 (680.3 to 5,888)	3,182 (574 to 6,470)	0.864
rv0276	rv0276		1.234 (0.391 to 2.125)	5,040 (1,529 to 8,738)	6,215 (1,660 to 10,700)	0.00449	0.842 (0.25 to 1.976)	5,353 (1,745 to 9,208)	4,555 (1,350 to 10,500)	0.046
rv0277c	rv0277c		1.17 (0.542 to 2.423)	2,161 (953.9 to 4,326)	2,519 (1,140 to 5,270)	0.0309	1.065 (0.441 to 2.324)	2,340 (1,123 to 4,909)	2,510 (1,010 to 5,140)	0.411
rv0278c	rv0278c	PE_PGRS3	0.933 (0.408 to 1.894)	3,084 (1,435 to 6,369)	2,871 (1,260 to 5,960)	0.371	0.952 (0.373 to 2.078)	3,235 (1,458 to 6,521)	3,090 (1,230 to 7,460)	0.587
rv0279c	rv0279c	PE_PGRS4	0.798 (0.0709 to 2.728)	8,124 (649.3 to 28,072)	6,483 (641 to 22,100)	0.0889	0.855 (0.063 to 3.309)	8,719 (613.7 to 31,275)	7,416 (613 to 24,800)	0.288
rv0280	rv0280	rv0280	0.778 (0.475 to 1.283)	2,413 (1,344 to 3,616)	1,862 (1,250 to 2,450)	0.0013	1.073 (0.689 to 1.784)	2,682 (1,504 to 4,666)	2,900 (1,710 to 5,540)	0.304
rv0281	rv0281		0.876 (0.414 to 1.305)	4,454 (1,951 to 6,303)	3,881 (1,690 to 5,320)	0.0284	0.995 (0.424 to 1.71)	4,695 (2,091 to 6,726)	4,669 (1,980 to 7,120)	0.944
rv0282	rv0282		0.87 (0.67 to 1.074)	8,700 (5,338 to 12,534)	7,566 (4,840 to 10,600)	0.0228	1.061 (0.821 to 1.307)	8,971 (7,494 to 11,786)	9,518 (7,630 to 12,200)	0.33
rv0283	rv0283		0.785 (0.284 to 1.244)	9,820 (3,501 to 15,291)	7,708 (2,510 to 12,000)	0.000264	1.02 (0.4 to 1.547)	10,326 (3,817 to 15,414)	10,545 (4,090 to 15,800)	0.759
rv0284	rv0284	PE5	0.792 (0.38 to 1.638)	6,108 (2,805 to 12,938)	4,820 (1,980 to 10,400)	0.00397	1 (0.465 to 2.059)	6,433 (3,204 to 12,959)	6,433 (3,130 to 12,800)	0.998
rv0285	rv0285		0.795 (0.199 to 1.249)	7,971 (1,991 to 12,925)	6,331 (1,560 to 10,300)	0.00252	0.956 (0.226 to 1.652)	8,166 (2,157 to 12,702)	7,827 (1,970 to 13,300)	0.574
rv0286	rv0286	PPE4	0.857 (0.465 to 1.551)	6,856 (3,048 to 11,651)	5,843 (2,800 to 10,300)	0.013	0.991 (0.558 to 1.526)	7,327 (3,484 to 13,048)	7,264 (3,740 to 11,900)	0.895
rv0287	rv0287	esxG;TB9.8	1.056 (0.548 to 1.611)	8,073 (5,070 to 13,337)	8,524 (4,670 to 13,800)	0.288	0.924 (0.45 to 1.417)	8,363 (4,970 to 14,079)	7,726 (4,090 to 12,200)	0.294
rv0288	rv0288	cfp7;TB10.4;esxH	0.957 (0.63 to 1.339)	23,621 (15,340 to 37,286)	22,563 (14,000 to 33,600)	0.428	0.923 (0.636 to 1.633)	23,825 (16,728 to 33,105)	21,957 (14,500 to 35,800)	0.272
rv0289	rv0289		0.874 (0.627 to 1.569)	11,696 (7,050 to 18,031)	10,204 (6,190 to 17,000)	0.0231	0.946 (0.627 to 1.626)	12,786 (8,676 to 18,983)	12,086 (7,880 to 19,600)	0.404
rv0290	rv0290		0.853 (0.449 to 1.405)	12,584 (6,223 to 24,687)	10,696 (5,690 to 17,300)	0.0104	0.927 (0.398 to 1.842)	13,747 (7,248 to 25,383)	12,761 (5,640 to 23,600)	0.274
rv0291	rv0291	mycP3	0.806 (0.419 to 1.266)	8,807 (3,855 to 13,626)	7,050 (3,470 to 10,300)	0.00168	0.981 (0.509 to 1.464)	9,648 (5,185 to 15,122)	9,462 (5,160 to 14,600)	0.781
rv0292	rv0292		0.817 (0.435 to 1.098)	5,206 (2,877 to 6,864)	4,241 (2,320 to 5,580)	0.00274	0.969 (0.52 to 1.348)	5,573 (3,444 to 7,911)	5,427 (3,000 to 8,580)	0.649
rv0293c	rv0293c		1.109 (0.401 to 2.594)	3,437 (1,156 to 8,052)	3,792 (1,250 to 8,480)	0.282	1.066 (0.435 to 2.734)	3,600 (1,379 to 8,833)	3,869 (1,440 to 10,900)	0.517
rv0294	rv0294	tam	1.022 (0.61 to 1.418)	393.3 (209.1 to 541.1)	402.2 (230 to 551)	0.663	0.951 (0.514 to 1.864)	374.6 (198.2 to 502.6)	356.7 (195 to 688)	0.453
rv0295c	rv0295c		1.03 (0.729 to 1.576)	1,547 (1,025 to 2,289)	1,594 (1,040 to 2,530)	0.546	1.072 (0.736 to 1.575)	1,605 (1,110 to 2,342)	1,722 (1,230 to 2,540)	0.238
rv0296c	atsg		1.108 (0.397 to 2.077)	1,472 (543.7 to 2,940)	1,622 (569 to 3,030)	0.14	1.028 (0.38 to 1.971)	1,546 (579.3 to 2,870)	1,592 (549 to 3,300)	0.712
rv0297	rv0297	PE_PGRS5	0.914 (0.661 to 1.169)	6,639 (4,731 to 8,732)	6,073 (4,400 to 7,650)	0.151	0.812 (0.508 to 1.161)	7,337 (4,625 to 12,657)	5,870 (4,210 to 8,730)	0.0291
rv0298	rv0298		0.938 (0.379 to 1.957)	7,591 (3,050 to 15,415)	7,089 (2,880 to 12,900)	0.342	0.936 (0.336 to 2.036)	7,727 (3,019 to 16,033)	7,263 (2,450 to 14,400)	0.403
rv0299	rv0299		0.888 (0.529 to 1.161)	7,256 (5,010 to 9,470)	6,440 (4,190 to 8,070)	0.0533	0.914 (0.683 to 1.271)	7,750 (5,899 to 9,566)	7,087 (5,020 to 9,490)	0.208
rv0300	rv0300		0.887 (0.134 to 2.319)	8,433 (1,334 to 22,492)	7,462 (1,140 to 19,100)	0.295	0.985 (0.147 to 2.649)	8,886 (1,495 to 22,216)	8,747 (1,390 to 21,500)	0.903
rv0301	rv0301		0.901 (0.345 to 1.589)	3,334 (1,180 to 6,354)	3,005 (1,150 to 5,500)	0.109	1.078 (0.463 to 1.828)	3,439 (1,476 to 5,857)	3,715 (1,590 to 6,170)	0.274
rv0302	rv0302		1.038 (0.637 to 1.437)	1,463 (903.4 to 2,017)	1,515 (987 to 1,970)	0.485	1.122 (0.742 to 1.76)	1,514 (969.1 to 2,191)	1,697 (1,210 to 2,440)	0.0733
rv0303	rv0303		0.953 (0.56 to 1.589)	612 (367 to 1,066)	583 (344 to 977)	0.374	0.988 (0.563 to 1.795)	618.3 (325.9 to 1,064)	610.1 (323 to 1,090)	0.857
rv0304c	rv0304c	PPE5	1.428 (0.347 to 3.671)	1,001 (271.7 to 2,646)	1,431 (363 to 3,730)	0.00216	1.104 (0.298 to 3.336)	1,013 (334.6 to 2,632)	1,123 (324 to 3,410)	0.444
rv0305c	rv0305c	PPE6	1.474 (0.444 to 2.761)	297.2 (76.22 to 544.3)	438.1 (118 to 720)	6.19e-07	1.054 (0.326 to 1.781)	287.8 (85.83 to 435.2)	303.3 (83.5 to 513)	0.487
rv0306	rv0306		1.109 (0.737 to 1.745)	295.4 (214.6 to 520)	327.6 (217 to 568)	0.033	0.91 (0.614 to 1.371)	285.2 (195.8 to 393.5)	260.4 (165 to 420)	0.176
rv0307c	rv0307c		1.003 (0.736 to 1.264)	1,482 (1,044 to 1,861)	1,488 (928 to 1,890)	0.954	0.885 (0.548 to 1.29)	1,537 (1,091 to 2,416)	1,365 (797 to 1,870)	0.127
rv0308	rv0308		0.903 (0.607 to 1.331)	6,615 (4,449 to 9,078)	5,986 (3,380 to 8,600)	0.0813	0.914 (0.592 to 1.427)	6,817 (4,936 to 10,805)	6,238 (3,900 to 9,680)	0.195
rv0309	rv0309		1.195 (0.587 to 2.091)	6,147 (2,654 to 13,155)	7,328 (3,380 to 12,700)	0.00593	0.996 (0.411 to 2.807)	6,586 (3,369 to 13,802)	6,657 (2,980 to 18,800)	0.962
rv0310c	rv0310c		1.034 (0.708 to 1.498)	385.5 (278.6 to 615.3)	398.9 (283 to 564)	0.519	0.936 (0.678 to 1.264)	377.4 (295.8 to 558.7)	353.9 (256 to 475)	0.343
rv0311	rv0311		0.869 (0.127 to 1.745)	538.2 (85.07 to 1,146)	468.4 (72.9 to 1,000)	0.102	0.942 (0.198 to 2.038)	545.7 (112.5 to 1,037)	516.3 (104 to 1,150)	0.533
rv0312	rv0312		1.534 (0.444 to 2.662)	899.8 (274.4 to 2,010)	1,381 (413 to 2,430)	5.12e-08	0.976 (0.255 to 1.842)	864.3 (257.3 to 1,832)	845.1 (216 to 1,580)	0.777
rv0313	rv0313		1.019 (0.577 to 1.366)	6,827 (2,382 to 9,532)	6,942 (2,920 to 9,100)	0.721	0.968 (0.646 to 1.252)	7,249 (4,553 to 9,983)	7,017 (5,040 to 9,420)	0.623
rv0314c	rv0314c		1.213 (0.695 to 1.885)	1,685 (871.1 to 2,536)	2,043 (1,140 to 3,370)	0.00019	1.005 (0.513 to 1.472)	1,733 (864.5 to 2,475)	1,741 (912 to 2,720)	0.939
rv0315	rv0315		1.027 (0.655 to 1.485)	6,686 (4,723 to 11,644)	6,869 (4,410 to 12,100)	0.608	1.009 (0.64 to 2.658)	6,971 (5,303 to 10,241)	7,041 (4,240 to 17,600)	0.89
rv0316	rv0316		1.019 (0.488 to 1.938)	2,355 (936.6 to 4,645)	2,385 (1,050 to 4,430)	0.761	1.106 (0.498 to 2.241)	2,586 (1,005 to 4,845)	2,859 (1,260 to 5,250)	0.15
rv0317c	glpq2		0.98 (0.448 to 1.598)	1,986 (859 to 3,421)	1,947 (754 to 3,300)	0.73	1.105 (0.436 to 2.037)	2,052 (880.4 to 3,276)	2,268 (893 to 4,030)	0.176
rv0318c	rv03183		1.036 (0.189 to 1.942)	453.8 (91.19 to 823.9)	470.1 (84.5 to 877)	0.663	1 (0.165 to 1.919)	433.2 (85.29 to 785)	433.7 (69.4 to 799)	0.998
rv0319	pcp		0.937 (0.429 to 1.888)	433.2 (201.2 to 923.1)	404.5 (202 to 799)	0.341	1.018 (0.435 to 2.033)	437.9 (192.5 to 906)	445 (221 to 828)	0.805
rv0320	rv0320		2.393 (1.004 to 3.799)	346.2 (168.4 to 535.7)	827.9 (359 to 1,310)	8.93e-24	0.899 (0.339 to 1.67)	319.4 (158.1 to 510.8)	286.5 (125 to 528)	0.156
rv0321	dcd		1.11 (0.675 to 1.777)	989.9 (601.1 to 1,469)	1,100 (632 to 1,730)	0.0315	0.979 (0.567 to 1.589)	996.8 (547.5 to 1,469)	977.1 (588 to 1,520)	0.754
rv0322	udga		0.786 (0.0582 to 2.199)	868 (122.3 to 2,517)	682.3 (50.9 to 2,030)	0.0499	0.907 (0.137 to 2.446)	870 (128.7 to 2,156)	789.8 (125 to 2,080)	0.445
rv0323c	rv0323c		0.939 (0.143 to 2.151)	493.9 (81.71 to 1,164)	463.9 (71.5 to 1,130)	0.512	0.998 (0.1 to 2.186)	515.9 (64.07 to 1,114)	515 (50.9 to 1,120)	0.987
rv0324	rv0324		0.842 (0.27 to 2.051)	678.6 (234.2 to 1,840)	571.4 (181 to 1,440)	0.112	0.933 (0.247 to 2.387)	704.8 (217.9 to 1,985)	655.7 (197 to 1,610)	0.567
rv0325	rv0325		0.883 (0.542 to 1.416)	1,016 (649.4 to 1,603)	897.2 (555 to 1,390)	0.0309	0.94 (0.561 to 1.46)	1,020 (623.4 to 1,712)	959.1 (569 to 1,480)	0.345
rv0326	rv0326		0.855 (0.584 to 1.485)	331.5 (233.9 to 537.7)	283.7 (191 to 497)	0.0103	1.092 (0.57 to 1.744)	336.5 (221.5 to 537.4)	366.9 (204 to 598)	0.136
rv0327c	rv0327c	cyp135A1	0.775 (0.478 to 1.241)	74.48 (40.92 to 179.8)	58.36 (30.3 to 148)	0.000344	0.812 (0.389 to 1.451)	64.57 (31.39 to 129.1)	52.69 (22.8 to 91.6)	0.0111
rv0328	rv0328		0.984 (0.707 to 1.472)	745.8 (442.4 to 1,320)	732.1 (505 to 1,170)	0.768	0.946 (0.585 to 1.644)	758.2 (504.1 to 1,114)	721.1 (403 to 1,190)	0.469
rv0329c	rv0329c		1.036 (0.442 to 2.011)	115.5 (51.61 to 268.3)	119.8 (52.6 to 292)	0.525	0.934 (0.353 to 1.68)	112.4 (50.22 to 188.8)	106.1 (38 to 208)	0.346
rv0330c	rv0330c		0.88 (0.609 to 1.25)	163.1 (109.6 to 266.2)	143.7 (93.3 to 249)	0.0301	0.906 (0.571 to 1.413)	162.2 (107.3 to 253.8)	147.6 (85.1 to 246)	0.152
rv0331	rv0331		0.907 (0.313 to 1.316)	652.4 (239.2 to 1,008)	591.6 (208 to 874)	0.127	0.936 (0.35 to 1.464)	640.3 (228.9 to 1,058)	599.6 (215 to 974)	0.346
rv0332	rv0332		1.125 (0.725 to 1.493)	1,232 (790.6 to 1,554)	1,388 (828 to 1,890)	0.0134	0.963 (0.527 to 1.292)	1,233 (756.3 to 1,657)	1,191 (657 to 1,660)	0.568
rv0333	rv0333		1.077 (0.626 to 1.52)	1,461 (842.4 to 2,252)	1,574 (775 to 2,280)	0.162	0.879 (0.647 to 1.273)	1,504 (1,031 to 2,220)	1,321 (1,010 to 2,010)	0.0842
rv0334	rmla		1.305 (0.736 to 1.973)	1,344 (805.6 to 2,251)	1,753 (942 to 2,870)	9.63e-09	0.963 (0.539 to 1.465)	1,416 (887.4 to 2,486)	1,362 (807 to 2,220)	0.557
rv0335c	rv0335c	PE6	0.929 (0.136 to 1.754)	199.6 (30.98 to 370.6)	186.1 (27.7 to 369)	0.366	1.038 (0.109 to 1.968)	189.9 (28.03 to 334.9)	197.4 (22.7 to 365)	0.703
rv0336	rv0336		0.709 (0.477 to 1.083)	1,616 (891.6 to 2,114)	1,140 (655 to 1,610)	4.03e-05	1.067 (0.692 to 1.4)	1,776 (1,076 to 2,425)	1,891 (1,210 to 2,640)	0.291
rv0337c	aspc		1.113 (0.639 to 1.579)	2,605 (1,347 to 3,915)	2,901 (1,430 to 4,370)	0.0225	1.11 (0.567 to 1.694)	2,686 (1,493 to 3,754)	2,980 (1,590 to 4,750)	0.0698
rv0338c	rv0338c		0.938 (0.674 to 1.42)	4,433 (2,832 to 7,028)	4,155 (2,690 to 6,460)	0.24	1.032 (0.731 to 1.505)	4,590 (3,301 to 6,757)	4,743 (3,330 to 6,940)	0.61
rv0339c	rv0339c		0.934 (0.492 to 1.818)	776.7 (481.7 to 1,482)	725.6 (411 to 1,520)	0.211	1.026 (0.588 to 1.561)	796.8 (501.4 to 1,225)	817.1 (486 to 1,290)	0.675
rv0340	rv0340		0.881 (0.305 to 1.458)	1,409 (484.5 to 2,460)	1,238 (402 to 2,040)	0.0478	1.051 (0.309 to 1.839)	1,516 (560.4 to 2,679)	1,607 (428 to 3,030)	0.497
rv0341	rv0341	iniB	0.7 (0.264 to 1.248)	1,018 (369.4 to 2,270)	709.1 (287 to 1,270)	5.83e-06	1.157 (0.392 to 3.049)	1,156 (441.7 to 2,792)	1,384 (475 to 4,100)	0.105
rv0342	rv0342	iniA	1.03 (0.546 to 1.556)	1,710 (955.6 to 2,837)	1,760 (865 to 2,790)	0.555	1.021 (0.516 to 1.69)	1,751 (976.7 to 3,057)	1,790 (1,000 to 3,200)	0.739
rv0343	rv0343	iniC	0.93 (0.524 to 1.269)	831.9 (414 to 1,097)	772.3 (407 to 1,100)	0.193	1.072 (0.586 to 1.498)	886 (470.6 to 1,237)	951.1 (487 to 1,480)	0.249
rv0344c	lpqj		1.443 (0.91 to 2.314)	571.7 (374.4 to 967.7)	825.1 (499 to 1,420)	1.76e-10	0.873 (0.516 to 1.815)	562.8 (352 to 893.5)	500.5 (284 to 1,090)	0.114
rv0345	rv0345		0.963 (0.639 to 1.266)	1,752 (1,012 to 2,408)	1,688 (1,050 to 2,080)	0.488	0.843 (0.558 to 1.319)	1,733 (1,172 to 2,487)	1,460 (948 to 2,130)	0.0274
rv0346c	arop2	ansP2	1.308 (0.979 to 1.666)	2,446 (1,533 to 3,187)	3,196 (2,050 to 4,240)	2.78e-07	1.04 (0.707 to 1.45)	2,552 (1,758 to 3,216)	2,652 (1,800 to 3,520)	0.523
rv0347	rv0347		1.298 (0.553 to 2.164)	1,636 (640.8 to 2,688)	2,127 (774 to 3,720)	7.43e-05	0.891 (0.354 to 1.575)	1,683 (647.4 to 2,808)	1,510 (587 to 2,690)	0.12
rv0348	rv0348		1.312 (0.542 to 2.395)	2,025 (942.1 to 3,605)	2,662 (1,060 to 4,600)	2.25e-05	0.942 (0.422 to 1.694)	2,072 (1,009 to 3,492)	1,954 (894 to 3,370)	0.386
rv0349	rv0349		1.171 (0.469 to 2.566)	2,154 (734.4 to 5,405)	2,525 (966 to 5,910)	0.0472	0.983 (0.393 to 2.252)	2,245 (833.4 to 5,201)	2,206 (855 to 5,070)	0.85
rv0350	dnak		0.993 (0.313 to 1.936)	6,413 (2,739 to 12,016)	6,348 (2,400 to 10,700)	0.915	0.841 (0.267 to 1.989)	6,735 (3,020 to 13,644)	5,713 (2,200 to 11,400)	0.0822
rv0351	grpe		0.864 (0.409 to 1.652)	11,424 (4,657 to 22,763)	9,866 (4,300 to 19,400)	0.0564	0.885 (0.298 to 1.896)	11,702 (4,809 to 23,487)	10,359 (3,470 to 21,900)	0.209
rv0352	dnaj	dnaJ1	0.939 (0.677 to 1.194)	6,832 (3,791 to 8,783)	6,406 (3,850 to 8,500)	0.247	0.914 (0.63 to 1.168)	7,223 (5,244 to 8,794)	6,611 (4,690 to 8,650)	0.204
rv0353	hspr		0.982 (0.319 to 1.626)	3,785 (1,305 to 6,529)	3,713 (1,200 to 6,200)	0.745	0.909 (0.375 to 1.696)	3,953 (1,693 to 6,884)	3,600 (1,420 to 6,810)	0.166
rv0354c	rv0354c	PPE7	1.127 (0.417 to 2.055)	345.9 (129.8 to 530.3)	390 (134 to 724)	0.0688	1.067 (0.413 to 1.821)	331.5 (123.7 to 546.8)	353.4 (128 to 616)	0.327
rv0355c	rv0355c	PPE8	1.139 (0.249 to 2.416)	793.6 (230.6 to 1,467)	903.9 (210 to 1,870)	0.133	1.033 (0.237 to 1.987)	809.3 (235.9 to 1,499)	835.6 (221 to 1,550)	0.707
rv0356c	rv0356c		0.938 (0.747 to 1.141)	1,615 (1,034 to 2,010)	1,514 (1,170 to 1,920)	0.252	0.936 (0.703 to 1.236)	1,692 (1,166 to 2,447)	1,588 (1,070 to 2,050)	0.348
rv0357c	pura		0.98 (0.618 to 1.611)	1,683 (1,010 to 2,992)	1,651 (1,010 to 3,100)	0.703	0.922 (0.544 to 1.492)	1,706 (1,175 to 2,729)	1,580 (927 to 2,730)	0.246
rv0358	rv0358		0.831 (0.41 to 1.651)	616.9 (307.5 to 1,177)	513.3 (251 to 1,030)	0.0173	0.918 (0.419 to 1.835)	613.5 (306.7 to 1,135)	563.8 (264 to 1,160)	0.354
rv0359	rv0359		0.95 (0.801 to 1.201)	556.7 (414 to 727.2)	529.2 (452 to 676)	0.348	0.965 (0.78 to 1.169)	569.4 (435.7 to 704.4)	549.8 (440 to 683)	0.577
rv0360c	rv0360c		1.678 (0.49 to 3.54)	374.6 (118 to 758.1)	627.3 (218 to 1,330)	3.83e-08	0.825 (0.268 to 1.759)	341.9 (116.9 to 778.3)	283.3 (90.4 to 621)	0.0422
rv0361	rv0361		0.91 (0.587 to 1.334)	2,967 (1,931 to 4,535)	2,694 (1,650 to 4,160)	0.097	0.966 (0.584 to 1.565)	3,107 (2,187 to 4,642)	3,011 (1,950 to 5,030)	0.612
rv0362	mgte		0.903 (0.654 to 1.612)	276 (230 to 561.3)	249.5 (184 to 532)	0.0822	0.964 (0.787 to 1.275)	276.8 (233.9 to 333.9)	267.1 (223 to 338)	0.582
rv0363c	fba		0.993 (0.401 to 1.793)	5,251 (2,948 to 9,038)	5,214 (2,370 to 9,440)	0.901	0.944 (0.428 to 1.678)	5,371 (2,976 to 9,680)	5,080 (2,400 to 9,140)	0.432
rv0364	rv0364		1.055 (0.671 to 1.388)	3,933 (2,276 to 5,290)	4,156 (2,210 to 5,840)	0.28	1.034 (0.612 to 1.503)	4,048 (2,702 to 6,148)	4,187 (2,610 to 6,180)	0.597
rv0365c	rv0365c		0.942 (0.762 to 1.326)	662.8 (498.5 to 782.7)	624.3 (449 to 797)	0.278	0.981 (0.784 to 1.302)	664 (570.3 to 816.3)	651.5 (498 to 865)	0.759
rv0366c	rv0366c		0.957 (0.482 to 1.625)	564 (239.3 to 911.1)	538.6 (245 to 830)	0.438	1.147 (0.589 to 1.919)	589.8 (290.1 to 980.1)	675 (377 to 1,080)	0.0302
rv0367c	rv0367c		0.929 (0.431 to 1.845)	924.3 (435.3 to 2,061)	856.6 (378 to 1,710)	0.325	0.865 (0.384 to 1.96)	967.2 (447 to 2,302)	838.1 (388 to 1,840)	0.105
rv0368c	rv0368c		1.043 (0.428 to 1.764)	133 (51.7 to 230.3)	138.7 (53.3 to 236)	0.473	0.981 (0.396 to 1.825)	134.2 (58.61 to 255.5)	131.7 (52.9 to 268)	0.795
rv0369c	rv0369c		1.021 (0.225 to 1.941)	262.4 (51.25 to 554)	267.5 (62.7 to 541)	0.779	0.956 (0.162 to 1.758)	252 (50.97 to 443.5)	240.9 (42.9 to 449)	0.616
rv0370c	rv0370c		1.089 (0.429 to 2.533)	137.1 (44.6 to 372.8)	149.2 (56.7 to 399)	0.35	1.098 (0.397 to 2.438)	133.6 (42.25 to 299.8)	146.9 (55.4 to 358)	0.356
rv0371c	rv0371c		1.249 (0.239 to 2.543)	60.49 (17.86 to 492.8)	71.88 (22.5 to 527)	0.000417	1.052 (0.492 to 1.659)	35.62 (16.93 to 60.97)	37.5 (18 to 65.8)	0.406
rv0372c	rv0372c		1.13 (0.554 to 2.07)	75.07 (31.84 to 322.7)	83.4 (40.2 to 364)	0.0124	1.029 (0.578 to 1.577)	54.75 (25.14 to 88.5)	56.26 (28.8 to 79.2)	0.641
rv0373c	rv0373c		1.208 (0.472 to 2.46)	179.4 (80.56 to 466.3)	215.7 (113 to 496)	0.0115	0.94 (0.455 to 2.036)	163.6 (78.27 to 308.2)	154.2 (70.3 to 333)	0.412
rv0374c	rv0374c		1.287 (0.273 to 2.805)	91.69 (16.16 to 246)	115.1 (21.4 to 239)	0.00679	0.963 (0.154 to 2.363)	73.5 (15.19 to 256.3)	70.53 (11 to 224)	0.731
rv0375c	rv0375c		1.225 (0.604 to 1.683)	106.6 (63.03 to 338.9)	128.2 (64 to 352)	0.000142	1.063 (0.69 to 1.845)	88.22 (64.86 to 117.1)	94.15 (64.7 to 156)	0.361
rv0376c	rv0376c		1.115 (0.773 to 1.549)	207.6 (139.5 to 330.3)	231.5 (148 to 334)	0.0237	0.972 (0.645 to 1.247)	198.6 (134.9 to 263.5)	193.2 (131 to 271)	0.663
rv0377	rv0377		1.286 (1.068 to 1.591)	265 (207.6 to 374.1)	340.6 (275 to 432)	5.6e-06	1.039 (0.886 to 1.269)	256.2 (204.6 to 321.8)	267.2 (206 to 360)	0.534
rv0378	rv0378		0.907 (0.561 to 1.265)	56.35 (25.5 to 203.8)	51.72 (21 to 187)	0.127	0.975 (0.793 to 1.197)	26.74 (23.42 to 33.75)	26.1 (22.1 to 31.4)	0.725
rv0379	sec	secE2	1.193 (0.975 to 1.398)	7,108 (5,499 to 8,199)	8,489 (6,260 to 9,830)	0.00104	0.91 (0.64 to 1.198)	7,461 (6,536 to 8,296)	6,914 (5,000 to 8,890)	0.325
rv0380c	rv0380c		0.992 (0.552 to 1.817)	237.4 (148.9 to 387.7)	235.1 (131 to 403)	0.892	1.003 (0.64 to 1.86)	231.6 (134.9 to 413.5)	232.4 (144 to 445)	0.964
rv0381c	rv0381c		1.02 (0.545 to 1.651)	984.7 (511.2 to 1,692)	1,004 (554 to 1,690)	0.711	1.09 (0.631 to 2.089)	1,025 (570.4 to 1,804)	1,117 (595 to 2,200)	0.246
rv0382c	umpa	pyrE	0.972 (0.453 to 1.529)	2,139 (720 to 3,191)	2,075 (736 to 3,210)	0.598	1.15 (0.568 to 1.844)	2,246 (1,103 to 3,534)	2,594 (1,190 to 4,430)	0.0195
rv0383c	rv0383c		0.976 (0.323 to 2.028)	7,825 (2,839 to 18,043)	7,630 (2,490 to 17,700)	0.774	0.954 (0.338 to 2.171)	8,157 (2,809 to 17,235)	7,789 (2,970 to 16,600)	0.619
rv0384c	clpb		0.837 (0.54 to 1.095)	2,680 (2,080 to 3,509)	2,240 (1,610 to 2,960)	0.00759	0.969 (0.702 to 1.309)	2,841 (2,135 to 4,334)	2,750 (1,840 to 3,990)	0.646
rv0385	rv0385		0.9 (0.561 to 1.318)	824 (492.1 to 1,172)	740.5 (461 to 1,080)	0.0683	0.98 (0.529 to 1.484)	851.9 (493.5 to 1,225)	839.8 (447 to 1,330)	0.771
rv0386	rv0386		1.395 (1.032 to 1.906)	510 (365 to 841)	711.6 (494 to 993)	1.33e-10	1.01 (0.694 to 1.688)	494.1 (366.8 to 745.4)	498.6 (359 to 873)	0.874
rv0387c	rv0387c		1.067 (0.635 to 1.737)	633.9 (277.6 to 1,216)	676.3 (367 to 1,120)	0.186	0.969 (0.392 to 2.163)	625.6 (233.3 to 1,416)	614.7 (256 to 1,550)	0.682
rv0388c	rv0388c	PPE9	1.561 (0.642 to 3.108)	290.8 (137 to 555.7)	454.3 (175 to 933)	1.48e-06	1.033 (0.501 to 2.039)	287 (159.6 to 574.6)	296.5 (150 to 619)	0.715
rv0389	purt		1.69 (1.202 to 2.353)	350.6 (271.1 to 532.6)	593.5 (392 to 862)	1.35e-19	0.927 (0.613 to 1.34)	334.3 (259.7 to 489.5)	310.2 (225 to 479)	0.292
rv0390	rv0390		0.954 (0.759 to 1.244)	1,977 (1,415 to 2,485)	1,891 (1,300 to 2,470)	0.402	0.935 (0.557 to 1.237)	2,057 (1,457 to 2,572)	1,922 (1,190 to 2,580)	0.327
rv0391	metz		0.915 (0.667 to 1.4)	1,865 (1,122 to 2,861)	1,702 (1,130 to 2,540)	0.12	1.035 (0.723 to 1.707)	2,014 (1,290 to 3,104)	2,076 (1,360 to 3,210)	0.578
rv0392c	rv0392c	ndhA	1.223 (0.701 to 2.003)	752.5 (419.8 to 1,258)	921.4 (506 to 1,500)	0.000231	0.985 (0.575 to 1.609)	744.4 (434.3 to 1,233)	734.1 (421 to 1,190)	0.814
rv0393	rv0393		0.925 (0.296 to 1.842)	126.1 (40.4 to 293.3)	116.8 (34.6 to 255)	0.25	0.942 (0.307 to 2.139)	119.2 (36.78 to 266.9)	112.2 (37 to 254)	0.457
rv0394c	rv0394c		0.955 (0.332 to 2.256)	712 (206.4 to 2,072)	680.3 (215 to 1,570)	0.638	0.931 (0.234 to 2.676)	805.5 (204.4 to 2,311)	750.3 (188 to 2,010)	0.597
rv0395	rv0395		0.975 (0.505 to 1.835)	101.7 (33.8 to 236.5)	99.76 (46.2 to 273)	0.679	0.974 (0.274 to 1.83)	92.27 (26.24 to 186.1)	89.85 (26.8 to 175)	0.757
rv0396	rv0396		0.985 (0.497 to 1.478)	59.9 (25.92 to 128.1)	59.16 (28.4 to 128)	0.775	0.904 (0.462 to 1.665)	54.93 (25.77 to 95.45)	49.68 (27.2 to 91.8)	0.16
rv0397	rv0397		1.013 (0.357 to 2.024)	142.2 (38.03 to 403.6)	144.6 (43.7 to 470)	0.865	0.967 (0.192 to 2.581)	105.9 (26.94 to 244.4)	102.4 (22 to 275)	0.765
rv0398c	rv0398c		1.011 (0.678 to 1.548)	386.1 (275.9 to 512)	389.7 (270 to 591)	0.843	0.983 (0.601 to 1.217)	382.2 (262.3 to 498.7)	377.2 (237 to 500)	0.802
rv0399c	lpqk		1.132 (0.443 to 1.704)	351.4 (135.5 to 538.5)	396.9 (160 to 621)	0.0307	1.114 (0.424 to 1.624)	351.9 (128.7 to 537.2)	391.5 (153 to 624)	0.0932
rv0400c	fade7		0.98 (0.71 to 1.293)	1,128 (854.4 to 1,624)	1,106 (809 to 1,580)	0.703	0.962 (0.74 to 1.268)	1,168 (853.7 to 1,614)	1,124 (867 to 1,550)	0.557
rv0401	rv0401		1.045 (0.555 to 1.778)	964.2 (592.2 to 1,516)	1,010 (546 to 1,760)	0.388	0.957 (0.506 to 1.582)	991.4 (568 to 1,636)	949.2 (509 to 1,610)	0.495
rv0402c	mmpl1		0.999 (0.459 to 1.908)	319.1 (149.9 to 550)	318.4 (143 to 595)	0.981	1.036 (0.622 to 1.84)	320.8 (199.7 to 614.1)	332.7 (186 to 587)	0.552
rv0403c	mmps1		1.088 (0.721 to 1.478)	660.8 (499.2 to 958)	720.7 (498 to 1,000)	0.102	0.959 (0.698 to 1.44)	650.3 (482.9 to 950.1)	625 (461 to 889)	0.547
rv0404	fadd30		1.149 (0.716 to 1.58)	661.6 (431.1 to 887.1)	760.6 (450 to 1,020)	0.00794	1.109 (0.684 to 1.549)	648 (435.5 to 860.6)	719.2 (460 to 952)	0.11
rv0405	pks6		1.115 (0.751 to 1.651)	537 (358.3 to 776)	598.1 (385 to 782)	0.0341	1.095 (0.683 to 1.711)	529.1 (374.2 to 867.4)	579 (374 to 911)	0.142
rv0406c	rv0406c		1.002 (0.703 to 1.694)	540.3 (427.9 to 931.2)	541.4 (366 to 979)	0.968	0.948 (0.642 to 1.637)	553.6 (407.5 to 991)	524.5 (377 to 926)	0.429
rv0407	rv0407	fgd;fgd1	0.998 (0.277 to 1.926)	1,881 (547.6 to 3,527)	1,880 (484 to 3,650)	0.983	1 (0.237 to 1.948)	1,967 (548.6 to 3,566)	1,968 (465 to 3,820)	0.999
rv0408	pta		1.48 (0.0396 to 6.638)	8,188 (487.7 to 46,744)	12,108 (438 to 60,900)	0.0105	1.168 (0.0514 to 7.785)	9,503 (589.4 to 42,730)	10,951 (655 to 51,200)	0.356
rv0409	acka		0.881 (0.55 to 1.206)	1,233 (683.9 to 1,823)	1,086 (646 to 1,530)	0.0307	1.042 (0.652 to 1.496)	1,279 (734.5 to 1,994)	1,333 (848 to 1,960)	0.5
rv0410c	pkng		0.988 (0.608 to 1.599)	1,238 (788.5 to 1,835)	1,221 (742 to 1,950)	0.814	0.988 (0.587 to 1.636)	1,325 (822.6 to 1,951)	1,318 (818 to 2,260)	0.869
rv0411c	glnh		1.06 (0.458 to 2.498)	1,565 (772 to 4,365)	1,654 (749 to 4,270)	0.463	1.009 (0.447 to 2.38)	1,682 (792.9 to 4,143)	1,700 (730 to 4,110)	0.926
rv0412c	rv0412c		1.024 (0.822 to 1.594)	1,817 (1,299 to 2,333)	1,860 (1,380 to 2,470)	0.631	0.888 (0.669 to 1.367)	1,913 (1,439 to 2,653)	1,709 (1,210 to 2,750)	0.117
rv0413	mutt3		0.887 (0.52 to 1.449)	1,869 (1,160 to 2,981)	1,659 (992 to 2,750)	0.037	0.895 (0.441 to 1.748)	1,955 (1,157 to 3,568)	1,753 (916 to 3,440)	0.116
rv0414c	thie		0.902 (0.475 to 1.596)	402.6 (212.8 to 650.1)	363.4 (192 to 714)	0.0697	0.917 (0.534 to 1.56)	389.5 (224.7 to 618.4)	357.8 (205 to 638)	0.204
rv0415	rv0415	thiO	0.927 (0.506 to 1.428)	851.4 (457.9 to 1,360)	789.5 (410 to 1,260)	0.166	0.93 (0.431 to 1.563)	849.7 (473.5 to 1,373)	792.6 (365 to 1,430)	0.279
rv0416	rv0416	thiS	1.003 (0.476 to 1.738)	460.6 (243.7 to 789.9)	462.5 (229 to 819)	0.974	0.914 (0.39 to 1.643)	448.4 (219.5 to 756.1)	410.9 (185 to 716)	0.372
rv0417	thig		1.022 (0.803 to 1.293)	613 (460.1 to 775)	627 (448 to 792)	0.663	1.022 (0.764 to 1.329)	603.3 (457.3 to 751.8)	616 (472 to 791)	0.733
rv0418	lpql		0.91 (0.704 to 1.204)	3,416 (2,252 to 4,852)	3,106 (2,160 to 4,480)	0.0991	0.98 (0.708 to 1.335)	3,659 (2,641 to 4,865)	3,588 (2,510 to 4,970)	0.747
rv0419	lpqm		1.06 (0.796 to 1.406)	2,039 (1,558 to 2,962)	2,162 (1,560 to 3,090)	0.236	0.985 (0.72 to 1.283)	2,107 (1,607 to 3,131)	2,072 (1,600 to 2,890)	0.809
rv0420c	rv0420c		0.812 (0.645 to 1.156)	1,876 (1,351 to 2,683)	1,523 (1,020 to 2,230)	0.00222	1.03 (0.695 to 1.453)	1,951 (1,469 to 2,897)	2,010 (1,420 to 2,880)	0.645
rv0421c	rv0421c		0.819 (0.263 to 1.258)	1,145 (404 to 1,906)	936.2 (326 to 1,540)	0.00215	1.167 (0.203 to 2.026)	1,205 (171.5 to 1,960)	1,403 (215 to 2,240)	0.0382
rv0422c	thid		0.887 (0.341 to 1.942)	1,801 (763.2 to 4,771)	1,591 (660 to 4,230)	0.095	1.177 (0.417 to 2.484)	1,960 (845.9 to 4,550)	2,304 (896 to 4,820)	0.0435
rv0423c	thic		0.962 (0.384 to 1.761)	4,719 (1,892 to 8,848)	4,535 (1,650 to 8,630)	0.509	1.026 (0.385 to 1.693)	4,828 (2,053 to 9,117)	4,982 (1,900 to 9,340)	0.69
rv0424c	rv0424c		1.148 (0.707 to 1.983)	2,846 (1,688 to 4,876)	3,263 (1,900 to 5,650)	0.016	1.039 (0.637 to 1.921)	2,959 (1,957 to 5,043)	3,089 (1,810 to 5,900)	0.565
rv0425c	ctph		0.966 (0.647 to 1.318)	3,406 (2,139 to 5,048)	3,284 (1,920 to 4,490)	0.514	1.075 (0.767 to 1.749)	3,589 (2,490 to 4,985)	3,872 (2,580 to 6,510)	0.238
rv0426c	rv0426c		1.188 (0.81 to 1.772)	6,142 (3,990 to 9,218)	7,301 (4,560 to 10,300)	0.000241	0.972 (0.594 to 1.398)	6,299 (4,224 to 9,000)	6,125 (3,820 to 8,750)	0.66
rv0427c	xtha		0.965 (0.638 to 1.223)	916.5 (611.1 to 1,106)	883.4 (563 to 1,090)	0.502	0.994 (0.787 to 1.309)	966 (714.4 to 1,196)	963.7 (706 to 1,360)	0.921
rv0428c	rv0428c		0.93 (0.555 to 1.223)	801.4 (491.8 to 1,071)	746.2 (448 to 1,020)	0.19	1.024 (0.705 to 1.306)	829.2 (497.8 to 1,079)	850.6 (539 to 1,120)	0.697
rv0429c	def		0.83 (0.366 to 1.195)	2,959 (1,308 to 4,349)	2,460 (946 to 3,550)	0.00284	0.926 (0.408 to 1.56)	3,089 (1,325 to 4,644)	2,875 (1,220 to 4,800)	0.276
rv0430	rv0430		1.368 (0.367 to 3.284)	6,075 (1,713 to 13,865)	8,285 (2,120 to 19,800)	0.00286	0.97 (0.236 to 2.582)	6,517 (1,935 to 15,601)	6,350 (1,600 to 15,900)	0.796
rv0431	rv0431		1.235 (0.273 to 3.644)	5,309 (900.3 to 19,294)	6,502 (1,050 to 22,100)	0.0658	1.013 (0.265 to 3.203)	5,768 (1,619 to 21,900)	5,835 (1,910 to 16,400)	0.912
rv0432	sodc		1.011 (0.461 to 1.971)	3,544 (1,558 to 7,265)	3,582 (1,420 to 6,990)	0.882	0.998 (0.455 to 2.289)	3,661 (1,729 to 7,421)	3,675 (1,670 to 8,970)	0.984
rv0433	rv0433		1.127 (0.666 to 1.489)	2,078 (1,242 to 2,771)	2,342 (1,360 to 3,220)	0.0109	1.136 (0.676 to 1.458)	2,174 (1,270 to 2,939)	2,471 (1,500 to 3,260)	0.0282
rv0434	rv0434		1.014 (0.729 to 1.373)	1,090 (819.9 to 1,525)	1,104 (774 to 1,520)	0.793	1.169 (0.586 to 1.789)	1,171 (851.6 to 1,655)	1,372 (758 to 2,110)	0.0179
rv0435c	rv0435c		0.998 (0.331 to 2.107)	1,026 (364.4 to 2,091)	1,024 (351 to 2,140)	0.978	1.054 (0.343 to 2.507)	1,022 (357.5 to 2,057)	1,085 (341 to 2,490)	0.568
rv0436c	pssa		1.097 (0.782 to 1.679)	2,609 (1,316 to 4,174)	2,851 (1,570 to 4,600)	0.0623	1.09 (0.661 to 1.805)	2,726 (1,653 to 4,086)	2,963 (1,900 to 4,850)	0.147
rv0437c	psd		0.963 (0.384 to 1.843)	1,703 (687.3 to 3,000)	1,635 (680 to 3,010)	0.585	0.963 (0.349 to 2.222)	1,863 (699.2 to 3,291)	1,802 (642 to 4,400)	0.646
rv0438c	moaa3	moeA2	0.894 (0.605 to 1.117)	993 (712.8 to 1,349)	888.1 (635 to 1,130)	0.0548	0.959 (0.646 to 1.313)	1,037 (657.6 to 1,390)	995.2 (649 to 1,470)	0.52
rv0439c	rv0439c		0.888 (0.54 to 1.25)	1,167 (766.6 to 1,710)	1,036 (638 to 1,470)	0.0395	0.937 (0.545 to 1.356)	1,226 (792.7 to 1,699)	1,157 (636 to 1,790)	0.357
rv0440	groel2		0.921 (0.602 to 1.643)	22,424 (12,162 to 49,617)	20,654 (11,500 to 35,600)	0.147	0.88 (0.347 to 1.933)	23,998 (12,106 to 69,371)	21,511 (8,430 to 56,500)	0.134
rv0441c	rv0441c		0.87 (0.442 to 1.885)	2,285 (1,070 to 6,353)	1,990 (877 to 5,000)	0.0514	0.948 (0.427 to 2.317)	2,534 (1,283 to 7,564)	2,395 (1,120 to 6,220)	0.542
rv0442c	rv0442c	PPE10	1.491 (0.102 to 4.554)	1,462 (130.8 to 4,447)	2,180 (155 to 6,860)	0.00417	1.057 (0.0713 to 3.149)	1,453 (129.9 to 4,247)	1,536 (115 to 4,410)	0.708
rv0443	rv0443		0.921 (0.197 to 2.464)	2,964 (597.2 to 8,625)	2,730 (484 to 7,560)	0.513	0.925 (0.132 to 2.816)	3,057 (579.1 to 8,473)	2,828 (403 to 8,580)	0.597
rv0444c	rv0444c		0.964 (0.692 to 1.31)	2,389 (1,577 to 3,519)	2,295 (1,530 to 3,010)	0.51	1.095 (0.667 to 1.533)	2,502 (1,342 to 3,200)	2,750 (1,380 to 4,090)	0.157
rv0445c	sigk		0.863 (0.48 to 1.333)	2,985 (1,452 to 5,336)	2,576 (1,370 to 4,300)	0.013	0.976 (0.517 to 1.466)	3,109 (1,711 to 5,650)	3,040 (1,500 to 5,010)	0.704
rv0446c	rv0446c		0.826 (0.466 to 1.502)	1,789 (930.9 to 3,299)	1,473 (829 to 2,640)	0.00233	1.139 (0.655 to 2.081)	1,920 (1,110 to 3,369)	2,185 (1,200 to 3,960)	0.0311
rv0447c	ufaa1		0.867 (0.146 to 2.377)	1,859 (447.4 to 4,946)	1,611 (270 to 4,600)	0.229	1.06 (0.269 to 2.615)	1,942 (516.5 to 5,135)	2,057 (559 to 5,200)	0.63
rv0448c	rv0448c		0.708 (0.457 to 0.956)	489.8 (257.5 to 660.5)	343.2 (199 to 428)	0.000118	1.213 (0.837 to 1.638)	534.6 (368.5 to 752.2)	648 (482 to 976)	0.00585
rv0449c	rv0449c		0.67 (0.22 to 1.544)	882.9 (326.1 to 1,942)	587.6 (218 to 1,300)	4.6e-05	1.125 (0.372 to 2.901)	990.5 (356.5 to 2,129)	1,110 (417 to 2,660)	0.241
rv0450c	mmpl4		1.098 (0.676 to 1.912)	2,159 (1,141 to 3,854)	2,372 (1,130 to 4,140)	0.0912	1.052 (0.624 to 1.876)	2,229 (1,373 to 3,682)	2,350 (1,370 to 4,100)	0.423
rv0451c	mmps4		1.12 (0.686 to 1.577)	2,496 (1,307 to 3,833)	2,796 (1,530 to 4,120)	0.0169	0.988 (0.621 to 1.396)	2,582 (1,589 to 3,863)	2,550 (1,650 to 3,650)	0.844
rv0452	rv0452		0.761 (0.204 to 1.514)	2,135 (608.5 to 4,017)	1,627 (444 to 3,290)	0.000746	0.872 (0.238 to 1.563)	2,252 (638 to 3,976)	1,964 (534 to 3,600)	0.114
rv0453	rv0453	PPE11	0.858 (0.15 to 1.872)	1,041 (237 to 1,992)	891.1 (161 to 1,880)	0.097	0.955 (0.18 to 1.994)	1,103 (226.9 to 2,126)	1,053 (212 to 2,430)	0.616
rv0454	rv0454		0.777 (0.489 to 1.275)	211.2 (122.7 to 364.5)	164.3 (96.2 to 321)	0.000371	1.138 (0.643 to 1.838)	209.2 (121.2 to 372.5)	237.3 (129 to 432)	0.0416
rv0455c	rv0455c		1.178 (0.803 to 1.769)	6,939 (3,819 to 10,733)	8,198 (4,110 to 13,800)	0.000889	1.017 (0.736 to 1.689)	7,202 (5,986 to 10,376)	7,383 (5,350 to 12,500)	0.821
rv0456A	rv0456A		0.901 (0.385 to 1.455)	422.9 (170.3 to 634.1)	380.7 (161 to 591)	0.0767	1.101 (0.441 to 2.13)	435.5 (158.7 to 666.9)	482.6 (188 to 861)	0.181
rv0456c	echa2		1.457 (0.549 to 2.853)	164.9 (73.52 to 333.3)	239.1 (103 to 471)	5.45e-07	0.893 (0.37 to 1.901)	158.3 (64.99 to 302.1)	141.4 (59.6 to 282)	0.151
rv0457c	rv0457c		0.762 (0.276 to 1.285)	1,345 (523.4 to 2,150)	1,026 (367 to 1,710)	0.000108	1.045 (0.649 to 1.592)	1,421 (896.9 to 2,273)	1,488 (859 to 2,300)	0.455
rv0458	rv0458		2.296 (0.827 to 3.814)	512 (223.5 to 812.2)	1,177 (427 to 1,890)	1.34e-19	0.982 (0.336 to 1.675)	471.9 (221.4 to 752.7)	463.5 (173 to 752)	0.786
rv0459	rv0459		2.057 (0.929 to 3.037)	420.1 (204.9 to 693.5)	865.2 (387 to 1,290)	5.17e-19	1.021 (0.437 to 1.856)	357 (168.3 to 568.4)	364.6 (158 to 671)	0.762
rv0460	rv0460		1.095 (0.836 to 1.439)	4,101 (2,936 to 5,632)	4,490 (3,050 to 5,760)	0.0848	0.847 (0.488 to 1.191)	4,197 (2,899 to 6,035)	3,552 (2,280 to 4,980)	0.039
rv0461	rv0461		1.089 (0.666 to 1.558)	5,573 (3,383 to 7,483)	6,064 (3,420 to 8,940)	0.0784	0.949 (0.618 to 1.399)	5,970 (3,814 to 10,049)	5,657 (3,460 to 9,000)	0.42
rv0462	rv0462	lpd;TB49.2	0.939 (0.69 to 1.353)	9,379 (6,087 to 13,240)	8,828 (5,270 to 12,200)	0.269	1.018 (0.748 to 1.461)	9,926 (8,175 to 13,357)	10,136 (7,550 to 14,800)	0.782
rv0463	rv0463		0.883 (0.389 to 1.447)	6,942 (2,915 to 10,893)	6,116 (2,740 to 10,200)	0.0348	1.03 (0.572 to 1.599)	7,234 (3,890 to 11,294)	7,454 (4,190 to 11,200)	0.627
rv0464c	rv0464c		0.904 (0.688 to 1.179)	5,897 (3,750 to 7,332)	5,314 (3,340 to 7,290)	0.0895	1.083 (0.793 to 1.645)	6,272 (4,952 to 7,777)	6,823 (4,920 to 10,900)	0.24
rv0465c	rv0465c		0.829 (0.186 to 1.392)	5,605 (1,090 to 9,500)	4,637 (823 to 7,840)	0.0171	0.98 (0.228 to 1.879)	5,848 (1,333 to 10,289)	5,746 (1,380 to 11,700)	0.814
rv0466	rv0466		0.994 (0.452 to 1.924)	4,067 (1,698 to 7,933)	4,042 (1,630 to 7,920)	0.94	0.989 (0.443 to 1.984)	4,352 (1,935 to 7,867)	4,304 (1,850 to 8,420)	0.893
rv0467	acea	icl1	0.476 (0.417 to 0.561)	58,582 (41,868 to 70,620)	27,852 (22,900 to 34,900)	2.22e-07	1.071 (0.857 to 1.334)	48,795 (35,810 to 66,269)	52,255 (42,300 to 63,500)	0.288
rv0468	fadb2		0.628 (0.512 to 0.74)	15,650 (8,923 to 22,195)	9,793 (7,180 to 12,200)	7.91e-06	1.116 (0.818 to 1.323)	16,665 (13,171 to 21,267)	18,569 (14,400 to 21,800)	0.0703
rv0469	umaa1	umaA	0.819 (0.599 to 1.14)	17,310 (10,458 to 25,515)	14,166 (8,290 to 20,200)	0.00274	1.216 (0.831 to 1.987)	17,460 (12,710 to 26,467)	21,298 (13,600 to 36,200)	0.00103
rv0470A	rv0470A		1.296 (0.305 to 2.274)	373.6 (118.8 to 612.9)	483.1 (121 to 857)	0.000767	1.285 (0.346 to 2.239)	373 (111.4 to 609.3)	477 (124 to 751)	0.00244
rv0470c	umaa2	pcaA	1.116 (0.515 to 1.537)	4,948 (2,259 to 8,624)	5,528 (2,470 to 8,740)	0.0214	0.906 (0.391 to 1.367)	5,170 (2,525 to 7,784)	4,677 (2,160 to 6,910)	0.146
rv0471c	rv0471c		1.002 (0.172 to 2.211)	848.8 (144.1 to 1,868)	845.9 (160 to 1,790)	0.985	1.189 (0.17 to 2.839)	900.7 (145.6 to 1,990)	1,073 (161 to 2,740)	0.108
rv0472c	rv0472c		1.1 (0.664 to 1.416)	2,234 (1,435 to 2,913)	2,459 (1,460 to 3,050)	0.0597	0.989 (0.683 to 1.601)	2,306 (1,724 to 3,212)	2,281 (1,680 to 3,580)	0.871
rv0473	rv0473		1.021 (0.649 to 1.671)	573.9 (384.5 to 960.1)	586.5 (390 to 1,050)	0.682	0.997 (0.634 to 1.504)	573 (349.9 to 827.4)	572.2 (364 to 869)	0.966
rv0474	rv0474		1.034 (0.727 to 1.37)	1,332 (934.3 to 1,675)	1,377 (932 to 1,810)	0.5	0.956 (0.595 to 1.22)	1,380 (963.4 to 1,681)	1,319 (815 to 1,670)	0.484
rv0475	rv0475	hbhA	0.924 (0.237 to 1.958)	6,797 (1,809 to 15,246)	6,285 (1,330 to 14,000)	0.403	0.919 (0.23 to 2.005)	6,983 (1,906 to 15,914)	6,465 (1,570 to 14,500)	0.443
rv0476	rv0476		0.983 (0.736 to 1.431)	6,032 (4,329 to 8,464)	5,940 (3,790 to 9,220)	0.751	0.945 (0.632 to 1.313)	6,305 (4,792 to 9,230)	5,960 (4,150 to 8,330)	0.396
rv0477	rv0477		1.037 (0.492 to 2.168)	2,056 (791.8 to 3,994)	2,131 (914 to 4,580)	0.617	1.054 (0.462 to 2.13)	2,184 (915.2 to 4,713)	2,299 (1,090 to 4,670)	0.516
rv0478	deoc		1.023 (0.548 to 1.574)	944 (508.5 to 1,440)	966.1 (536 to 1,460)	0.651	1.138 (0.544 to 1.782)	982.9 (476.2 to 1,418)	1,123 (558 to 1,740)	0.052
rv0479c	rv0479c		1.068 (0.277 to 2.145)	5,566 (1,399 to 11,118)	5,935 (1,430 to 12,500)	0.438	1.073 (0.245 to 2.129)	5,794 (1,722 to 12,244)	6,219 (1,400 to 13,100)	0.453
rv0480c	rv0480c		0.933 (0.355 to 2.228)	2,642 (833.6 to 6,286)	2,457 (841 to 5,650)	0.47	1.072 (0.349 to 3.179)	2,825 (1,037 to 6,936)	3,046 (1,000 to 9,480)	0.56
rv0481c	rv0481c		1.304 (0.564 to 2.135)	791 (434.8 to 1,158)	1,032 (486 to 1,770)	1.31e-05	0.942 (0.497 to 1.417)	774.7 (410.7 to 1,082)	731.5 (378 to 1,130)	0.365
rv0482	murb		0.844 (0.5 to 1.296)	1,622 (941.9 to 2,618)	1,369 (834 to 2,210)	0.00551	0.981 (0.373 to 1.624)	1,665 (987.2 to 2,706)	1,633 (624 to 2,730)	0.778
rv0483	rv0483	lprQ	0.793 (0.424 to 1.274)	11,295 (4,845 to 17,587)	8,927 (4,120 to 13,700)	0.000426	1.019 (0.523 to 1.516)	11,855 (6,357 to 17,302)	12,080 (6,540 to 17,500)	0.755
rv0484c	rv0484c		0.893 (0.571 to 1.313)	1,387 (847.6 to 2,188)	1,239 (779 to 1,890)	0.0509	0.891 (0.499 to 1.413)	1,395 (918.4 to 2,268)	1,248 (720 to 2,030)	0.11
rv0485	rv0485		0.627 (0.298 to 1.288)	5,614 (2,808 to 10,907)	3,515 (1,640 to 7,310)	3.95e-07	0.89 (0.437 to 1.836)	6,201 (3,046 to 11,566)	5,521 (2,720 to 11,200)	0.197
rv0486	rv0486	mshA	0.847 (0.478 to 1.158)	2,354 (1,140 to 3,180)	1,993 (1,050 to 2,800)	0.0065	0.989 (0.563 to 1.393)	2,530 (1,315 to 3,704)	2,500 (1,420 to 3,570)	0.857
rv0487	rv0487		1.019 (0.563 to 1.813)	2,509 (1,354 to 4,113)	2,554 (1,200 to 4,630)	0.744	1.02 (0.5 to 1.753)	2,592 (1,550 to 3,925)	2,642 (1,350 to 4,220)	0.749
rv0488	rv0488		1.083 (0.489 to 1.475)	733.3 (328.2 to 1,064)	794.1 (373 to 1,120)	0.103	0.974 (0.618 to 1.373)	723.6 (472.5 to 1,050)	706.5 (420 to 991)	0.682
rv0489	gpm	gpm1	0.929 (0.539 to 1.552)	1,937 (1,101 to 3,306)	1,800 (1,060 to 3,160)	0.18	0.962 (0.513 to 1.833)	1,985 (1,261 to 3,236)	1,910 (1,050 to 3,540)	0.571
rv0490	senx3		0.922 (0.639 to 1.278)	3,031 (1,983 to 4,138)	2,796 (1,650 to 3,880)	0.152	0.98 (0.561 to 1.338)	3,147 (2,076 to 4,183)	3,084 (1,760 to 4,150)	0.749
rv0491	regx3		1.058 (0.769 to 1.297)	5,033 (4,085 to 6,065)	5,341 (3,560 to 6,830)	0.302	0.991 (0.752 to 1.221)	5,274 (4,530 to 6,191)	5,255 (3,730 to 6,360)	0.903
rv0492A	rv0492A		1.128 (0.703 to 1.893)	572.2 (310.9 to 906.9)	645.7 (390 to 1,050)	0.0108	0.967 (0.558 to 1.389)	569.1 (348.4 to 1,031)	553.2 (313 to 966)	0.607
rv0492c	rv0492c		1.041 (0.458 to 2.064)	291.1 (111.9 to 631.4)	303.1 (129 to 687)	0.63	1.005 (0.33 to 2.083)	280.2 (106.1 to 605.7)	281.9 (91 to 609)	0.958
rv0493c	rv0493c		1.012 (0.652 to 1.403)	383.1 (235.3 to 558.2)	387.5 (254 to 574)	0.815	0.955 (0.54 to 1.606)	387.7 (235.8 to 541.3)	373.2 (209 to 683)	0.512
rv0494	rv0494		0.852 (0.285 to 1.506)	246.2 (86.46 to 401.1)	209.6 (72.7 to 338)	0.0121	0.874 (0.307 to 1.494)	241.3 (79.95 to 412)	210.8 (73.5 to 353)	0.0781
rv0495c	rv0495c		0.89 (0.511 to 1.586)	2,036 (1,273 to 3,897)	1,810 (1,020 to 3,520)	0.0516	0.998 (0.423 to 1.779)	2,147 (1,241 to 4,413)	2,132 (971 to 4,280)	0.974
rv0496	rv0496		0.993 (0.597 to 1.399)	5,203 (3,183 to 7,760)	5,169 (2,890 to 7,690)	0.891	1.01 (0.628 to 1.756)	5,299 (3,251 to 7,796)	5,360 (3,280 to 8,690)	0.882
rv0497	rv0497		0.98 (0.542 to 1.296)	4,588 (2,642 to 6,431)	4,491 (2,370 to 6,280)	0.694	0.985 (0.528 to 1.238)	4,805 (2,883 to 6,559)	4,739 (2,570 to 6,040)	0.817
rv0498	rv0498		0.988 (0.406 to 1.913)	1,695 (641.6 to 3,496)	1,674 (629 to 3,470)	0.877	1.075 (0.489 to 2.074)	1,752 (700.6 to 3,598)	1,883 (818 to 3,880)	0.389
rv0499	rv0499		0.846 (0.402 to 1.713)	1,712 (658.6 to 3,711)	1,443 (675 to 2,780)	0.0285	1.015 (0.449 to 2.502)	1,767 (755.1 to 3,776)	1,798 (769 to 4,620)	0.875
rv0500	proc		0.958 (0.509 to 2.017)	1,504 (797.4 to 3,239)	1,440 (741 to 3,090)	0.518	0.978 (0.532 to 1.849)	1,591 (938.3 to 3,108)	1,556 (804 to 2,980)	0.767
rv0500B	rv0500B		1.208 (1.053 to 1.321)	21,488 (14,646 to 30,297)	25,917 (18,700 to 35,500)	0.000306	1.041 (0.832 to 1.262)	22,385 (16,341 to 27,896)	23,264 (17,200 to 28,000)	0.587
rv0501	gale1		1.103 (0.487 to 2.444)	5,009 (1,947 to 10,349)	5,523 (2,230 to 12,800)	0.286	0.993 (0.53 to 2.031)	5,268 (2,432 to 11,370)	5,235 (2,810 to 10,900)	0.93
rv0502	rv0502		1.203 (0.412 to 2.211)	7,855 (2,797 to 14,978)	9,441 (3,340 to 18,200)	0.0109	0.993 (0.349 to 1.985)	8,312 (3,135 to 15,874)	8,256 (2,940 to 16,700)	0.935
rv0503c	cmaa2		1.492 (1.124 to 1.845)	3,845 (2,597 to 4,676)	5,732 (3,800 to 7,320)	4.7e-13	1.03 (0.749 to 1.265)	4,042 (3,124 to 4,827)	4,167 (3,110 to 5,240)	0.623
rv0504c	rv0504c		1.135 (0.671 to 1.687)	2,392 (1,387 to 3,565)	2,717 (1,600 to 4,160)	0.0072	1.016 (0.664 to 1.562)	2,490 (1,701 to 3,533)	2,532 (1,560 to 3,860)	0.791
rv0505c	serb	serB1	1.09 (0.53 to 1.963)	2,211 (1,031 to 4,073)	2,408 (1,040 to 4,400)	0.212	0.978 (0.513 to 1.908)	2,321 (1,153 to 4,222)	2,280 (1,080 to 4,650)	0.752
rv0506	mmps2		1.368 (0.312 to 3.637)	2,313 (530.4 to 5,683)	3,155 (676 to 8,610)	0.00432	0.881 (0.224 to 2.305)	2,349 (560.5 to 5,573)	2,070 (522 to 5,180)	0.26
rv0507	mmpl2		1.369 (0.644 to 2.495)	1,195 (532.6 to 2,243)	1,638 (683 to 2,980)	2.45e-06	1.072 (0.366 to 2.215)	1,219 (523.3 to 2,330)	1,319 (467 to 2,720)	0.395
rv0508	rv0508		1.151 (0.848 to 1.609)	917.5 (646.7 to 1,228)	1,056 (767 to 1,470)	0.00324	1.019 (0.74 to 1.4)	934.2 (661.6 to 1,204)	950.2 (690 to 1,390)	0.766
rv0509	hema		0.952 (0.288 to 1.986)	9,917 (3,243 to 25,153)	9,427 (3,260 to 22,500)	0.488	0.959 (0.274 to 1.727)	10,958 (3,915 to 22,382)	10,506 (2,980 to 20,500)	0.586
rv0510	hemc		0.891 (0.349 to 1.917)	9,690 (4,049 to 23,965)	8,597 (3,490 to 18,900)	0.144	1.088 (0.614 to 2.069)	10,090 (5,708 to 26,369)	10,959 (6,080 to 23,400)	0.289
rv0511	cysg	hemD	0.848 (0.595 to 1.164)	6,307 (4,095 to 8,836)	5,339 (3,510 to 7,190)	0.00958	0.977 (0.655 to 1.376)	6,925 (5,500 to 9,981)	6,760 (4,810 to 9,710)	0.721
rv0512	hemb		0.882 (0.299 to 1.598)	2,948 (1,067 to 5,455)	2,599 (879 to 4,900)	0.0942	1.112 (0.337 to 2.089)	3,156 (1,219 to 6,059)	3,508 (1,060 to 6,680)	0.195
rv0513	rv0513		0.88 (0.561 to 1.24)	3,511 (2,497 to 5,131)	3,088 (2,050 to 4,690)	0.0318	1.054 (0.781 to 1.476)	3,792 (2,907 to 5,088)	3,994 (2,710 to 5,730)	0.379
rv0514	rv0514		0.847 (0.567 to 1.039)	2,837 (1,836 to 3,700)	2,390 (1,550 to 2,900)	0.0129	1.02 (0.709 to 1.335)	3,092 (2,118 to 4,097)	3,148 (2,100 to 4,240)	0.755
rv0515	rv0515		0.71 (0.518 to 0.929)	1,557 (881.6 to 2,038)	1,100 (711 to 1,420)	5.83e-05	1.062 (0.718 to 1.411)	1,740 (1,106 to 2,175)	1,845 (1,200 to 2,350)	0.33
rv0516c	rv0516c		1.555 (1.043 to 2.175)	9,141 (5,228 to 15,086)	14,199 (9,390 to 21,700)	4.88e-18	1.056 (0.678 to 1.338)	9,566 (6,035 to 13,378)	10,085 (6,960 to 13,400)	0.361
rv0517	rv0517		0.975 (0.637 to 1.475)	1,522 (860.8 to 2,445)	1,482 (838 to 2,290)	0.625	1.003 (0.64 to 1.578)	1,584 (951.3 to 2,636)	1,589 (963 to 2,530)	0.964
rv0518	rv0518		1.045 (0.545 to 1.856)	861.8 (409.9 to 1,544)	901 (386 to 1,690)	0.484	0.902 (0.437 to 1.654)	893.1 (535.5 to 1,512)	812.3 (388 to 1,550)	0.168
rv0519c	rv0519c		1.193 (0.711 to 1.866)	945.7 (498.4 to 1,722)	1,128 (667 to 1,930)	0.000126	0.956 (0.582 to 1.33)	921.2 (557.4 to 1,346)	880.5 (522 to 1,230)	0.482
rv0520	rv0520		0.93 (0.448 to 1.772)	1,605 (742.8 to 3,107)	1,493 (738 to 2,800)	0.257	0.819 (0.492 to 1.518)	1,711 (838.8 to 3,179)	1,409 (808 to 2,640)	0.0118
rv0521	rv0521c		1.185 (0.359 to 2.194)	270.9 (83.66 to 508.2)	321.2 (95.7 to 617)	0.00972	1.105 (0.392 to 2.018)	261.3 (95.98 to 468.2)	289.1 (104 to 536)	0.19
rv0522	rv0522	gabP	1.02 (0.629 to 1.414)	603.6 (370.1 to 901.1)	615.1 (383 to 914)	0.691	1.042 (0.57 to 1.441)	618.9 (348.3 to 930)	644.5 (343 to 931)	0.486
rv0523c	rv0523c		1.067 (0.7 to 1.491)	799.6 (472.9 to 1,450)	853.1 (578 to 1,190)	0.226	0.894 (0.487 to 1.521)	805.1 (479 to 1,545)	718.4 (419 to 1,180)	0.126
rv0524	heml		0.781 (0.213 to 1.621)	3,185 (678.7 to 5,529)	2,483 (573 to 4,540)	0.000207	0.966 (0.451 to 1.546)	3,591 (1,612 to 6,349)	3,480 (1,630 to 6,260)	0.615
rv0525	rv0525		0.82 (0.476 to 1.333)	2,449 (1,443 to 3,719)	2,005 (1,110 to 3,130)	0.00161	0.991 (0.568 to 1.655)	2,673 (1,622 to 4,167)	2,661 (1,540 to 4,820)	0.884
rv0526	rv0526		0.812 (0.632 to 1.066)	1,649 (1,184 to 2,286)	1,337 (913 to 1,790)	0.00234	1.067 (0.735 to 1.65)	1,750 (1,279 to 2,422)	1,867 (1,380 to 2,980)	0.279
rv0527	ccsa	ccdA	0.848 (0.288 to 1.673)	2,903 (1,010 to 5,880)	2,462 (842 to 4,900)	0.0574	1.028 (0.361 to 2.145)	3,114 (1,111 to 6,190)	3,208 (1,110 to 6,780)	0.767
rv0528	rv0528		0.844 (0.227 to 1.748)	1,261 (392.9 to 2,701)	1,064 (306 to 2,320)	0.0614	1.026 (0.271 to 2.34)	1,363 (382.8 to 2,742)	1,400 (354 to 3,290)	0.803
rv0529	ccsb		0.905 (0.632 to 1.331)	2,608 (1,495 to 4,089)	2,361 (1,370 to 3,540)	0.0793	1.025 (0.581 to 1.581)	2,841 (1,731 to 4,711)	2,912 (1,760 to 4,790)	0.682
rv0530	rv0530		1.077 (0.549 to 1.671)	2,841 (1,503 to 5,046)	3,059 (1,640 to 4,950)	0.147	0.974 (0.398 to 2.378)	3,040 (1,543 to 5,645)	2,981 (1,270 to 7,640)	0.712
rv0531	rv0531		1.163 (0.574 to 1.666)	2,533 (1,196 to 3,634)	2,940 (1,400 to 4,440)	0.00167	1.064 (0.561 to 1.547)	2,686 (1,396 to 3,951)	2,866 (1,410 to 4,100)	0.309
rv0532	rv0532	PE_PGRS6	0.821 (0.0614 to 2.893)	8,806 (593.8 to 29,861)	7,205 (559 to 22,200)	0.169	0.834 (0.0467 to 3.237)	9,313 (625.8 to 36,240)	7,730 (539 to 26,000)	0.268
rv0533c	fabh	mtFabH	0.92 (0.472 to 1.34)	2,088 (1,060 to 3,598)	1,921 (971 to 2,970)	0.133	0.95 (0.494 to 1.645)	2,198 (1,245 to 3,593)	2,093 (1,120 to 3,730)	0.433
rv0534c	mena		0.998 (0.544 to 1.698)	1,712 (971.2 to 2,972)	1,709 (936 to 2,950)	0.976	0.986 (0.484 to 1.49)	1,735 (945.5 to 2,644)	1,710 (930 to 2,550)	0.826
rv0535	pnp		0.984 (0.719 to 1.427)	754.1 (521 to 1,057)	742.1 (518 to 1,080)	0.751	0.958 (0.692 to 1.392)	742 (575.7 to 1,117)	710.6 (532 to 1,050)	0.506
rv0536	gale2	galE3	1.029 (0.347 to 2.53)	914.2 (327.1 to 2,235)	941 (326 to 2,330)	0.781	1.007 (0.372 to 2.871)	908.6 (372.3 to 2,336)	918.2 (355 to 2,740)	0.954
rv0537c	rv0537c		0.984 (0.49 to 1.336)	4,116 (1,968 to 5,767)	4,053 (1,950 to 5,730)	0.756	1.052 (0.548 to 1.454)	4,423 (2,181 to 5,954)	4,654 (2,370 to 6,290)	0.384
rv0538	rv0538		1.007 (0.597 to 1.619)	3,390 (1,895 to 5,583)	3,392 (2,020 to 5,280)	0.904	0.996 (0.52 to 1.656)	3,700 (1,932 to 6,065)	3,698 (2,010 to 6,270)	0.956
rv0539	rv0539		0.967 (0.71 to 1.618)	996.8 (648.5 to 1,716)	962.6 (683 to 1,700)	0.536	1.036 (0.606 to 1.715)	1,057 (698.6 to 1,847)	1,093 (703 to 1,920)	0.574
rv0540	rv0540		1.028 (0.757 to 1.237)	841.3 (562.4 to 1,016)	863.8 (611 to 999)	0.591	1.095 (0.77 to 1.312)	881.6 (641.6 to 1,080)	963.9 (706 to 1,130)	0.133
rv0541c	rv0541c		0.945 (0.374 to 1.395)	900.3 (336.5 to 1,269)	851.3 (330 to 1,230)	0.294	0.947 (0.473 to 1.394)	942.2 (434.1 to 1,396)	892.4 (414 to 1,300)	0.41
rv0542c	mene		0.955 (0.407 to 2.363)	922.2 (328.9 to 2,091)	877 (362 to 2,090)	0.596	1.387 (0.44 to 3.387)	987.1 (397.9 to 2,268)	1,372 (468 to 2,940)	0.00253
rv0543c	rv0543c		0.995 (0.458 to 1.843)	4,589 (2,025 to 7,921)	4,548 (2,130 to 8,520)	0.923	1.117 (0.485 to 1.758)	4,965 (2,308 to 7,917)	5,542 (2,600 to 8,270)	0.068
rv0544c	rv0544c		0.924 (0.311 to 1.771)	8,986 (2,617 to 16,067)	8,232 (2,860 to 13,500)	0.211	1.089 (0.357 to 2.109)	9,584 (3,710 to 17,319)	10,471 (3,560 to 21,300)	0.242
rv0545c	pita		0.941 (0.621 to 1.157)	9,785 (4,926 to 13,788)	9,210 (4,850 to 12,300)	0.27	1.019 (0.862 to 1.287)	10,408 (8,277 to 12,400)	10,615 (9,160 to 13,400)	0.753
rv0546c	rv0546c		0.959 (0.652 to 2.033)	1,593 (1,041 to 3,419)	1,529 (928 to 3,600)	0.436	0.952 (0.562 to 1.772)	1,724 (1,106 to 3,596)	1,644 (951 to 3,260)	0.455
rv0547c	rv0547c		0.828 (0.328 to 1.272)	1,583 (686.2 to 2,540)	1,312 (490 to 2,020)	0.00265	0.877 (0.344 to 1.742)	1,628 (661.6 to 2,499)	1,433 (583 to 2,770)	0.0777
rv0548c	menb		0.907 (0.36 to 1.769)	2,373 (1,074 to 4,810)	2,152 (872 to 4,280)	0.233	0.997 (0.4 to 1.941)	2,582 (1,173 to 4,967)	2,578 (1,070 to 5,030)	0.978
rv0549c	rv0549c		0.83 (0.385 to 1.421)	1,568 (616.1 to 2,863)	1,300 (541 to 2,260)	0.00273	0.931 (0.387 to 1.709)	1,715 (772.5 to 2,996)	1,606 (628 to 3,260)	0.304
rv0550c	rv0550c		0.775 (0.156 to 1.736)	1,423 (335.7 to 3,247)	1,103 (240 to 2,490)	0.012	0.943 (0.367 to 2.119)	1,459 (394.7 to 3,245)	1,378 (521 to 3,010)	0.539
rv0551c	fadd8		0.612 (0.266 to 0.864)	1,011 (590.5 to 1,512)	617.4 (296 to 897)	2.16e-07	0.986 (0.506 to 1.513)	1,038 (645.9 to 1,520)	1,025 (518 to 1,550)	0.829
rv0552	rv0552		0.727 (0.487 to 1.018)	898.6 (625.9 to 1,242)	653 (435 to 901)	5.73e-05	0.966 (0.667 to 1.46)	939.3 (664.3 to 1,301)	909 (610 to 1,440)	0.594
rv0553	menc		0.734 (0.336 to 1.377)	804.5 (383.1 to 1,421)	589.7 (278 to 1,080)	1.56e-05	1.053 (0.506 to 1.861)	848.2 (393.8 to 1,558)	895.5 (387 to 1,670)	0.441
rv0554	bpoc		1.016 (0.503 to 1.817)	2,486 (1,423 to 3,743)	2,533 (1,150 to 4,980)	0.761	1.146 (0.596 to 2.317)	2,686 (1,613 to 3,638)	3,079 (1,610 to 6,230)	0.0218
rv0555	mend		0.952 (0.548 to 1.717)	1,428 (703 to 2,525)	1,358 (657 to 2,610)	0.384	1.013 (0.566 to 1.757)	1,477 (911.1 to 2,390)	1,495 (870 to 2,680)	0.832
rv0556	rv0556		1.063 (0.796 to 1.361)	2,376 (1,616 to 3,510)	2,523 (1,700 to 3,320)	0.22	1.163 (0.805 to 1.51)	2,461 (1,830 to 3,655)	2,860 (2,010 to 3,810)	0.0118
rv0557	rv0557	pimB;mtfB	0.881 (0.635 to 1.261)	565 (423.5 to 744.1)	497.9 (349 to 766)	0.0337	1.088 (0.662 to 1.439)	578.9 (413.3 to 730.9)	630.8 (408 to 780)	0.216
rv0558	ubie	menH	0.912 (0.434 to 1.366)	2,772 (1,367 to 4,248)	2,527 (1,110 to 3,830)	0.0989	0.953 (0.504 to 1.365)	2,992 (1,608 to 5,312)	2,849 (1,530 to 4,410)	0.456
rv0559c	rv0559c		0.883 (0.497 to 1.315)	10,538 (6,629 to 15,936)	9,320 (4,580 to 14,200)	0.0338	0.938 (0.625 to 1.405)	10,948 (7,662 to 15,897)	10,280 (6,840 to 15,600)	0.339
rv0560c	rv0560c		0.63 (0.291 to 1.253)	818.7 (444.1 to 1,547)	514.9 (254 to 947)	1.31e-07	1.166 (0.529 to 1.88)	850.8 (490.4 to 1,508)	996.5 (488 to 1,630)	0.0277
rv0561c	rv0561c		0.951 (0.617 to 1.447)	379.2 (243.3 to 596)	360.7 (240 to 565)	0.346	1.018 (0.6 to 1.581)	384.5 (224.7 to 576.1)	391.6 (212 to 606)	0.772
rv0562	grcc1		0.924 (0.243 to 1.636)	4,350 (1,229 to 7,489)	4,016 (1,110 to 7,200)	0.274	1.025 (0.238 to 1.821)	4,425 (1,111 to 7,639)	4,539 (1,020 to 8,140)	0.765
rv0563	htpx		0.889 (0.661 to 1.098)	5,415 (3,786 to 7,294)	4,810 (3,330 to 6,210)	0.048	0.957 (0.737 to 1.214)	5,774 (4,782 to 7,677)	5,538 (4,120 to 7,310)	0.506
rv0564c	gpda1		1.218 (0.733 to 1.862)	435.6 (269.1 to 645.9)	530.2 (334 to 947)	1.87e-05	0.941 (0.488 to 1.532)	426.8 (252.1 to 630.6)	402.7 (205 to 592)	0.391
rv0565c	rv0565c		1.154 (0.783 to 1.646)	1,047 (655.7 to 1,463)	1,208 (704 to 1,710)	0.00224	0.941 (0.581 to 1.436)	1,087 (758.1 to 1,559)	1,026 (600 to 1,540)	0.387
rv0566c	rv0566c		1.065 (0.423 to 1.632)	938.5 (393.3 to 1,578)	997.8 (385 to 1,580)	0.246	0.949 (0.395 to 1.513)	918.1 (396.7 to 1,384)	872.3 (384 to 1,330)	0.458
rv0567	rv0567		0.868 (0.602 to 1.348)	5,961 (3,434 to 8,732)	5,170 (2,900 to 8,210)	0.0181	1.057 (0.665 to 1.816)	6,036 (4,679 to 8,129)	6,385 (3,880 to 10,600)	0.341
rv0568	rv0568	cyp135B1	0.891 (0.519 to 1.707)	2,417 (1,203 to 4,539)	2,154 (1,260 to 4,000)	0.0722	1.026 (0.579 to 2.217)	2,618 (1,326 to 4,884)	2,688 (1,480 to 6,180)	0.736
rv0569	rv0569		0.947 (0.717 to 1.193)	1,560 (1,055 to 1,932)	1,476 (1,050 to 1,850)	0.316	1.06 (0.682 to 1.391)	1,645 (1,315 to 2,062)	1,743 (1,270 to 2,310)	0.374
rv0570	nrdz		0.761 (0.158 to 2.174)	1,061 (207.4 to 2,772)	808.8 (181 to 2,190)	0.00843	0.955 (0.195 to 2.774)	1,110 (203.5 to 2,763)	1,060 (219 to 3,070)	0.684
rv0571c	rv0571c		0.861 (0.709 to 1.174)	348 (259.8 to 456.2)	299.6 (248 to 367)	0.0177	1.013 (0.767 to 1.477)	352.1 (272.2 to 519.6)	356.3 (287 to 456)	0.842
rv0572c	rv0572c		0.99 (0.318 to 1.732)	1,017 (358.4 to 1,905)	1,007 (316 to 1,960)	0.875	0.874 (0.256 to 1.658)	1,027 (347.7 to 1,815)	892.8 (314 to 1,540)	0.103
rv0573c	rv0573c		1.063 (0.495 to 1.684)	106.9 (64.16 to 252.9)	113.2 (69.4 to 253)	0.216	0.969 (0.654 to 1.816)	95.38 (63.26 to 163.9)	92.61 (62.6 to 182)	0.628
rv0574c	rv0574c		0.903 (0.245 to 2.675)	298.6 (54.4 to 866)	268.3 (65.8 to 686)	0.378	0.985 (0.217 to 3.212)	302.7 (60.74 to 960.5)	300.3 (60.6 to 998)	0.913
rv0575c	rv0575c		0.856 (0.462 to 1.189)	739.9 (336.1 to 1,197)	630.1 (352 to 839)	0.0147	0.932 (0.393 to 1.409)	795 (352.3 to 1,455)	738.8 (340 to 1,160)	0.356
rv0576	rv0576		1.104 (0.545 to 1.579)	1,128 (473.7 to 1,575)	1,244 (521 to 1,720)	0.0381	1.099 (0.599 to 1.881)	1,204 (734.1 to 1,840)	1,324 (713 to 2,240)	0.104
rv0577	rv0577	TB27.3	1.172 (0.772 to 1.631)	1,550 (1,077 to 2,007)	1,820 (1,120 to 2,440)	0.00118	1.026 (0.609 to 1.506)	1,607 (1,101 to 2,159)	1,652 (926 to 2,320)	0.687
rv0578c	rv0578c	PE_PGRS7	0.824 (0.317 to 1.825)	6,802 (2,291 to 13,312)	5,583 (2,140 to 11,900)	0.013	0.876 (0.285 to 1.79)	7,086 (2,536 to 14,819)	6,200 (2,170 to 11,700)	0.133
rv0579	rv0579		1.047 (0.289 to 2.424)	873.2 (235.8 to 2,163)	913.7 (265 to 2,170)	0.647	0.986 (0.262 to 2.494)	909.5 (225.5 to 2,201)	899 (235 to 2,270)	0.906
rv0580c	rv0580c		1.226 (0.567 to 1.92)	1,545 (705.6 to 2,528)	1,899 (747 to 3,070)	0.000423	0.931 (0.421 to 1.898)	1,604 (787.6 to 2,773)	1,502 (651 to 3,210)	0.309
rv0581	rv0581		0.689 (0.297 to 1.381)	7,391 (2,705 to 19,180)	4,988 (2,670 to 9,670)	0.000753	0.841 (0.31 to 1.652)	7,332 (3,520 to 17,414)	6,064 (3,100 to 10,600)	0.0728
rv0582	rv0582		1.032 (0.405 to 1.655)	3,919 (1,489 to 6,353)	4,049 (1,530 to 7,030)	0.575	0.992 (0.44 to 1.564)	4,067 (1,740 to 6,575)	4,034 (1,820 to 6,710)	0.898
rv0583c	lpqn		1.187 (0.783 to 1.767)	962.2 (694.9 to 1,436)	1,143 (782 to 1,760)	0.000255	0.946 (0.573 to 1.622)	944.1 (677.5 to 1,367)	895.2 (540 to 1,530)	0.404
rv0584	rv0584		1.088 (0.257 to 2.62)	190.7 (36.32 to 512)	206.9 (53.8 to 493)	0.417	0.962 (0.169 to 2.697)	176.6 (34.51 to 471.6)	171.1 (29.1 to 485)	0.777
rv0585c	rv0585c		1.106 (0.494 to 2.309)	528.1 (247.9 to 1,288)	584 (259 to 1,360)	0.211	1.099 (0.457 to 2.714)	543.4 (251.6 to 1,277)	597.1 (246 to 1,470)	0.385
rv0586	rv0586		1.747 (0.543 to 3.249)	69.71 (20.9 to 254.4)	118.1 (47.2 to 320)	6.35e-12	1.023 (0.358 to 2.139)	55.39 (22.02 to 104.1)	56.98 (18.5 to 120)	0.751
rv0587	rv0587	yrbE2A	2.417 (0.17 to 7.104)	458.1 (47.65 to 1,237)	1,109 (77.2 to 3,260)	2.46e-09	1.092 (0.0903 to 3.057)	416.9 (40.18 to 1,113)	457 (37.5 to 1,270)	0.509
rv0588	rv0588	yrbE2B	2.581 (0.118 to 8.356)	528.3 (45.64 to 1,690)	1,364 (61.8 to 4,360)	1.82e-08	1.11 (0.083 to 4.2)	507.7 (46.79 to 1,598)	565.3 (43.8 to 1,970)	0.513
rv0589	mce2	mce2A	1.924 (0.405 to 4.5)	252 (68.91 to 495.7)	484.5 (105 to 1,080)	1.74e-08	1.089 (0.25 to 2.411)	233 (60.32 to 480.4)	253.7 (63.9 to 569)	0.378
rv0590	rv0590	mce2B	1.31 (0.824 to 1.994)	120.4 (75.68 to 295.4)	156.4 (95.2 to 330)	2.78e-08	1.078 (0.697 to 1.59)	111.4 (77.87 to 165.6)	120.1 (78 to 182)	0.213
rv0590A	rv0590A		1.255 (0.493 to 2.873)	78.31 (30.47 to 154.2)	97.91 (40.4 to 209)	0.00415	1.246 (0.375 to 2.791)	71.76 (29.06 to 151.3)	89.12 (29 to 202)	0.028
rv0591	rv0591	mce2C	1.038 (0.119 to 3.66)	73.47 (12.67 to 329.6)	72.67 (8.45 to 231)	0.765	1.116 (0.131 to 6.82)	60.46 (8.529 to 253.9)	70.75 (11.9 to 351)	0.455
rv0592	rv0592	mce2D	1.068 (0.583 to 2.029)	58.11 (27.22 to 189.9)	62.05 (34.6 to 205)	0.18	1.005 (0.527 to 1.611)	50.81 (32.93 to 86.51)	51.28 (28.7 to 85.6)	0.935
rv0593	lprl		1.103 (0.735 to 1.913)	62.5 (33.78 to 141.8)	68.71 (41 to 151)	0.0535	0.998 (0.544 to 2.52)	60.03 (30.41 to 103.5)	60.58 (29.9 to 153)	0.983
rv0594	rv0594	mce2F	1.508 (0.282 to 4.16)	460.1 (116.7 to 1,155)	693.5 (124 to 1,910)	0.0016	1.063 (0.251 to 2.911)	444.8 (127.8 to 1,192)	473.9 (114 to 1,320)	0.643
rv0595c	rv0595c		1.021 (0.472 to 1.398)	627 (246.7 to 891.5)	639.8 (273 to 855)	0.678	0.967 (0.349 to 1.377)	627.9 (212.8 to 968.7)	607.1 (186 to 987)	0.601
rv0596c	rv0596c		0.955 (0.488 to 1.783)	479.9 (254 to 889.9)	458.1 (225 to 928)	0.46	0.903 (0.46 to 1.651)	462.3 (209.8 to 879.3)	417.1 (218 to 825)	0.139
rv0597c	rv0597c		0.9 (0.585 to 1.269)	1,072 (672.7 to 1,619)	962.7 (609 to 1,390)	0.0646	1.022 (0.749 to 1.446)	1,139 (791.5 to 1,685)	1,164 (845 to 1,670)	0.722
rv0598c	rv0598c		1.194 (0.78 to 1.667)	1,436 (946.1 to 2,011)	1,719 (1,010 to 2,440)	0.000165	1.056 (0.632 to 1.57)	1,484 (942.2 to 2,005)	1,570 (970 to 2,300)	0.404
rv0599c	rv0599c		1.088 (0.429 to 2.542)	1,651 (753.1 to 3,802)	1,800 (701 to 3,980)	0.342	0.878 (0.351 to 1.853)	1,708 (813.6 to 3,889)	1,497 (649 to 3,080)	0.171
rv0600c	rv0600c		1.069 (0.208 to 2.049)	95.9 (19.59 to 288)	102 (18 to 280)	0.396	1.035 (0.203 to 1.988)	84.87 (18.43 to 184.3)	88.3 (18.6 to 197)	0.712
rv0601c	rv0601c		1.099 (0.397 to 1.75)	193.9 (63.4 to 333.1)	212.7 (71.9 to 363)	0.129	0.978 (0.286 to 1.553)	186.1 (48.85 to 312)	182.3 (46.9 to 307)	0.764
rv0602c	tcra		1.017 (0.731 to 1.353)	116.7 (79.71 to 229.5)	118.4 (87.9 to 224)	0.742	0.889 (0.581 to 1.132)	108.9 (79.77 to 146.7)	97.16 (68 to 133)	0.119
rv0603	rv0603		0.902 (0.419 to 1.572)	108.9 (57.27 to 187.8)	98.24 (47.1 to 177)	0.0879	0.959 (0.428 to 1.93)	106.4 (55.09 to 202.8)	102.8 (45 to 234)	0.568
rv0604	lpqo		0.963 (0.525 to 1.463)	1,008 (615.5 to 1,611)	970.2 (545 to 1,550)	0.481	0.938 (0.51 to 1.593)	1,040 (597 to 1,702)	983.5 (494 to 1,710)	0.356
rv0605	rv0605		0.913 (0.318 to 1.826)	3,731 (1,372 to 8,684)	3,405 (1,060 to 7,930)	0.174	1.014 (0.361 to 1.963)	3,837 (1,409 to 7,341)	3,910 (1,350 to 7,980)	0.858
rv0606	rv0606		0.886 (0.457 to 1.587)	1,308 (746.1 to 2,687)	1,160 (634 to 2,150)	0.0671	1.057 (0.557 to 1.979)	1,372 (744.6 to 2,405)	1,453 (784 to 2,850)	0.44
rv0607	rv0607		0.85 (0.243 to 1.731)	290.3 (96.22 to 585.4)	246.6 (73.6 to 524)	0.0422	1.182 (0.373 to 2.438)	299.7 (119.9 to 622.9)	354.1 (114 to 706)	0.0832
rv0608	rv0608		1.019 (0.322 to 1.462)	2,162 (662 to 3,239)	2,197 (689 to 3,020)	0.789	0.961 (0.297 to 1.435)	2,217 (631 to 3,243)	2,122 (611 to 2,920)	0.624
rv0609	rv0609		0.952 (0.107 to 1.574)	1,716 (234.6 to 2,769)	1,632 (188 to 2,750)	0.703	1.08 (0.131 to 1.748)	1,751 (259.1 to 2,829)	1,893 (228 to 3,050)	0.606
rv0610c	rv0610c		1.024 (0.656 to 1.649)	546.3 (268 to 1,031)	559.4 (324 to 870)	0.763	0.981 (0.537 to 1.691)	526.5 (295.8 to 999.2)	516.7 (285 to 834)	0.845
rv0611c	rv0611c		1.008 (0.0168 to 3.279)	1,946 (31.8 to 6,143)	1,963 (31.9 to 6,050)	0.971	0.94 (0.0155 to 3.049)	1,973 (28.43 to 6,142)	1,857 (32.8 to 5,650)	0.799
rv0612	rv0612		0.934 (0.589 to 1.612)	595.9 (359.5 to 1,024)	556.2 (341 to 969)	0.476	1.029 (0.616 to 1.726)	585.7 (345.1 to 1,076)	602 (365 to 1,020)	0.769
rv0613c	rv0613c		0.842 (0.672 to 0.959)	2,300 (1,798 to 2,752)	1,936 (1,480 to 2,330)	0.0101	1.034 (0.911 to 1.421)	2,416 (2,162 to 3,242)	2,515 (2,040 to 3,940)	0.607
rv0614	rv0614		0.985 (0.147 to 2.593)	207.4 (31.07 to 714.9)	201.7 (30.9 to 611)	0.933	0.853 (0.178 to 2.432)	154.8 (29.55 to 571)	129.2 (26.1 to 438)	0.397
rv0615	rv0615		1.058 (0.592 to 1.584)	5,644 (3,046 to 7,376)	6,015 (2,930 to 8,480)	0.334	1.004 (0.579 to 1.525)	5,757 (3,503 to 7,591)	5,856 (3,280 to 9,330)	0.962
rv0616c	rv0616c		1.054 (0.35 to 1.599)	103.1 (36.03 to 201.1)	108.4 (32.6 to 193)	0.588	0.902 (0.293 to 1.584)	98.52 (31.31 to 165.7)	89.07 (29.8 to 167)	0.371
rv0617	rv0617		0.908 (0.513 to 1.351)	1,835 (1,133 to 2,849)	1,667 (907 to 2,510)	0.197	1.073 (0.494 to 1.778)	1,946 (1,200 to 2,962)	2,089 (934 to 3,360)	0.432
rv0618	galt'	galT';rv0618;galTa	0.913 (0.455 to 1.715)	967.7 (461.8 to 1,800)	882.7 (442 to 1,610)	0.4	1.03 (0.551 to 1.987)	1,034 (494.4 to 1,937)	1,068 (519 to 2,080)	0.802
rv0619	galt	'galT;galTb	0.995 (0.414 to 2.096)	152.7 (69.81 to 283.8)	152 (59.6 to 314)	0.967	1.161 (0.378 to 2.508)	154.3 (57.67 to 381.9)	178.8 (68.2 to 452)	0.343
rv0620	galk		1.004 (0.159 to 2.701)	86.37 (13.02 to 303.1)	86.69 (13.1 to 308)	0.984	1.047 (0.129 to 3.048)	77.05 (14.56 to 207.4)	80.63 (13.9 to 241)	0.831
rv0621	rv0621		1.355 (1.016 to 1.698)	242.3 (148.5 to 344.5)	328.3 (246 to 408)	3.65e-09	1.033 (0.675 to 1.55)	229.1 (134.9 to 335.4)	236.9 (152 to 366)	0.659
rv0622	rv0622		1.45 (0.902 to 1.927)	327.6 (176.3 to 481.3)	475.1 (302 to 627)	6.5e-07	0.936 (0.565 to 1.234)	314.3 (161.2 to 472.8)	294.3 (176 to 373)	0.341
rv0623	rv0623		0.927 (0.584 to 1.351)	1,373 (880.6 to 1,774)	1,274 (739 to 1,850)	0.215	0.978 (0.627 to 1.673)	1,436 (943.6 to 1,915)	1,416 (875 to 2,370)	0.764
rv0624	rv0624		1.061 (0.759 to 1.543)	1,394 (783.2 to 2,167)	1,478 (906 to 2,250)	0.291	1.086 (0.684 to 1.724)	1,404 (954 to 2,084)	1,526 (930 to 2,460)	0.244
rv0625c	rv0625c		0.861 (0.408 to 1.524)	1,803 (853.5 to 3,490)	1,555 (696 to 2,850)	0.196	0.938 (0.415 to 1.828)	1,921 (865 to 3,798)	1,803 (809 to 3,690)	0.658
rv0626	rv0626		0.897 (0.585 to 1.189)	3,201 (1,882 to 4,079)	2,870 (1,620 to 3,960)	0.0686	0.966 (0.58 to 1.366)	3,445 (2,052 to 4,414)	3,342 (1,920 to 4,880)	0.618
rv0627	rv0627		0.971 (0.255 to 2.162)	2,054 (557.6 to 4,829)	1,990 (542 to 4,360)	0.85	0.937 (0.278 to 1.96)	2,188 (531.9 to 4,996)	2,045 (582 to 4,190)	0.681
rv0628c	rv0628c		0.857 (0.249 to 1.661)	1,055 (232.4 to 2,057)	903.6 (224 to 1,930)	0.241	0.998 (0.284 to 2.026)	1,122 (382.6 to 2,231)	1,122 (337 to 2,460)	0.989
rv0629c	recd		1.024 (0.297 to 1.997)	311.7 (120.2 to 659.8)	318.9 (109 to 702)	0.844	1.025 (0.297 to 1.803)	296.8 (122.7 to 668.6)	302.8 (102 to 620)	0.852
rv0630c	recb		1.046 (0.723 to 1.577)	313.2 (219.9 to 452.1)	327.7 (231 to 480)	0.477	1.064 (0.644 to 1.807)	306.3 (203.3 to 504.8)	326.1 (211 to 601)	0.473
rv0631c	recc		1.068 (0.28 to 2.019)	149.5 (46.26 to 303.8)	159.5 (43.3 to 351)	0.577	1.016 (0.246 to 2.479)	148.7 (45.82 to 308.8)	152 (36.7 to 371)	0.917
rv0632c	echa3		0.977 (0.672 to 1.421)	3,697 (2,400 to 6,212)	3,612 (2,080 to 6,080)	0.687	0.951 (0.564 to 1.415)	3,847 (2,613 to 6,399)	3,647 (2,330 to 5,740)	0.526
rv0633c	rv0633c		1.331 (0.557 to 2.834)	1,210 (539.7 to 2,612)	1,614 (644 to 3,970)	0.0521	1.042 (0.417 to 2.361)	1,225 (457.2 to 2,631)	1,275 (466 to 2,890)	0.8
rv0634B	rv0634B		0.938 (0.808 to 1.059)	11,383 (8,674 to 13,074)	10,663 (8,870 to 12,000)	0.285	0.966 (0.809 to 1.195)	11,912 (10,388 to 13,348)	11,623 (9,200 to 15,400)	0.668
rv0634c	rv0634c		0.974 (0.228 to 1.65)	2,699 (676.5 to 4,501)	2,629 (572 to 4,460)	0.824	1.033 (0.236 to 1.752)	2,869 (674.9 to 4,602)	2,965 (678 to 5,140)	0.81
rv0635	rv0635		0.895 (0.473 to 1.517)	15,861 (6,711 to 25,550)	14,179 (6,090 to 23,800)	0.237	0.946 (0.494 to 1.883)	16,731 (7,720 to 25,160)	15,776 (7,400 to 27,200)	0.616
rv0636	rv0636		0.879 (0.518 to 1.417)	18,118 (9,055 to 32,023)	15,921 (7,570 to 26,100)	0.13	0.921 (0.542 to 1.584)	17,843 (10,383 to 29,286)	16,447 (9,000 to 28,200)	0.418
rv0637	rv0637		0.94 (0.598 to 1.328)	12,939 (6,442 to 20,525)	12,138 (6,230 to 17,400)	0.339	1.01 (0.591 to 1.472)	13,564 (8,914 to 21,220)	13,695 (8,270 to 19,500)	0.881
rv0638	sece	secE1	0.964 (0.652 to 1.515)	10,563 (6,730 to 16,738)	10,191 (6,130 to 16,300)	0.639	1.068 (0.635 to 1.848)	11,060 (8,242 to 17,288)	11,897 (6,710 to 20,800)	0.479
rv0639	nusg		1.005 (0.307 to 1.652)	8,241 (2,768 to 14,921)	8,296 (2,260 to 14,400)	0.961	1.033 (0.29 to 1.859)	8,607 (2,828 to 13,838)	8,899 (2,540 to 15,100)	0.795
rv0640	rplk		1.011 (0.851 to 1.098)	11,955 (9,163 to 15,784)	12,081 (9,180 to 14,800)	0.837	1.029 (0.842 to 1.169)	12,469 (10,101 to 13,765)	12,829 (10,400 to 15,100)	0.651
rv0641	rpla		0.823 (0.456 to 1.191)	15,560 (8,019 to 21,251)	12,839 (6,070 to 18,800)	0.00523	0.946 (0.485 to 1.446)	16,449 (10,242 to 22,576)	15,780 (8,160 to 23,200)	0.503
rv0642c	mmaa4		1.116 (0.78 to 1.622)	6,367 (3,892 to 8,551)	7,091 (4,650 to 10,400)	0.0298	1.003 (0.746 to 1.451)	6,768 (4,435 to 9,433)	6,782 (4,750 to 9,240)	0.967
rv0643c	mmaa3		1.188 (0.756 to 1.527)	2,900 (1,788 to 3,823)	3,444 (2,140 to 4,730)	0.00404	1.009 (0.59 to 1.368)	3,005 (2,041 to 4,013)	3,033 (1,750 to 4,270)	0.892
rv0644c	mmaa2		1.127 (0.703 to 1.516)	3,982 (2,720 to 5,362)	4,496 (2,560 to 6,160)	0.0487	0.94 (0.656 to 1.267)	4,084 (3,074 to 5,295)	3,853 (2,630 to 5,220)	0.381
rv0645c	mmaa1		0.983 (0.445 to 1.524)	3,623 (1,624 to 6,346)	3,561 (1,490 to 5,700)	0.838	1.084 (0.373 to 2.469)	3,753 (1,589 to 6,356)	4,094 (1,460 to 9,090)	0.519
rv0646c	lipg		0.91 (0.641 to 1.107)	2,425 (1,585 to 3,163)	2,204 (1,540 to 2,730)	0.109	1.016 (0.779 to 1.371)	2,547 (1,600 to 3,065)	2,590 (1,780 to 3,610)	0.812
rv0647c	rv0647c		1.015 (0.7 to 1.49)	2,022 (1,202 to 3,213)	2,050 (1,270 to 3,370)	0.824	1.096 (0.646 to 1.655)	2,122 (1,392 to 3,241)	2,323 (1,350 to 3,460)	0.237
rv0648	rv0648		1.032 (0.557 to 1.839)	365.3 (218.5 to 706)	376.8 (216 to 675)	0.72	1.013 (0.63 to 1.84)	339.3 (226.7 to 665.2)	346 (203 to 779)	0.873
rv0649	fadd37	fabD2	1.021 (0.533 to 1.442)	241.7 (120.9 to 335.6)	246.6 (113 to 375)	0.722	0.985 (0.47 to 1.411)	241 (133.3 to 368)	240 (114 to 433)	0.828
rv0650	rv0650		1.123 (0.528 to 1.966)	211.5 (111.4 to 625.8)	237 (101 to 737)	0.212	0.977 (0.551 to 1.734)	195.6 (107.2 to 401)	191.8 (116 to 405)	0.807
rv0651	rplj		0.865 (0.51 to 1.114)	3,976 (2,404 to 5,157)	3,443 (1,980 to 4,410)	0.0214	0.828 (0.495 to 1.137)	4,219 (2,664 to 5,122)	3,507 (2,030 to 4,860)	0.0214
rv0652	rpll		1.004 (0.859 to 1.105)	7,459 (5,133 to 9,375)	7,495 (5,040 to 9,020)	0.933	0.949 (0.748 to 1.15)	7,669 (6,333 to 8,813)	7,293 (5,600 to 9,160)	0.459
rv0653c	rv0653c		0.927 (0.614 to 1.369)	442 (285.7 to 616.7)	408.9 (286 to 561)	0.207	0.922 (0.647 to 1.57)	448.3 (276.7 to 587.3)	413 (299 to 632)	0.268
rv0654	rv0654		0.866 (0.373 to 1.501)	1,146 (443.4 to 2,119)	994.9 (363 to 1,950)	0.143	0.965 (0.376 to 1.588)	1,180 (408.8 to 2,049)	1,140 (429 to 1,820)	0.736
rv0655	rv0655	mkl	2.257 (1.723 to 2.853)	3,805 (2,752 to 5,339)	8,584 (5,940 to 12,000)	1.15e-20	1.052 (0.811 to 1.417)	3,808 (3,092 to 5,916)	4,000 (3,270 to 5,820)	0.414
rv0656c	rv0656c		0.899 (0.47 to 1.75)	276.4 (141.4 to 534.4)	248.6 (130 to 502)	0.338	1.152 (0.533 to 2.213)	273.1 (125.5 to 507.3)	314.5 (154 to 634)	0.285
rv0657c	rv0657c		1.034 (0.81 to 1.284)	1,579 (1,051 to 1,998)	1,633 (1,120 to 2,050)	0.597	0.946 (0.643 to 1.247)	1,620 (1,180 to 2,032)	1,536 (1,010 to 2,020)	0.476
rv0658c	rv0658c		0.951 (0.398 to 1.843)	658.6 (256.2 to 1,265)	624 (244 to 1,160)	0.643	1.245 (0.392 to 2.786)	700.4 (269.5 to 1,375)	875.1 (271 to 2,070)	0.149
rv0659c	rv0659c		1.006 (0.662 to 1.266)	6,858 (3,636 to 8,930)	6,895 (3,620 to 8,980)	0.917	1.021 (0.708 to 1.262)	7,424 (4,989 to 10,287)	7,576 (4,970 to 9,130)	0.738
rv0660c	rv0660c		0.984 (0.431 to 1.612)	4,417 (1,902 to 8,340)	4,349 (1,670 to 8,020)	0.919	0.925 (0.427 to 1.596)	4,460 (1,980 to 7,200)	4,124 (1,870 to 6,820)	0.65
rv0661c	rv0661c		0.902 (0.441 to 1.579)	461.3 (227.7 to 753.7)	414.9 (202 to 719)	0.273	1.017 (0.512 to 1.968)	470.7 (225.5 to 842.9)	479.8 (231 to 950)	0.88
rv0662c	rv0662c		0.852 (0.104 to 2.335)	265.2 (26.38 to 719.8)	226.1 (27.3 to 654)	0.425	0.972 (0.0672 to 3.019)	271.4 (22.19 to 805.5)	265.1 (19.2 to 867)	0.905
rv0663	atsd		0.92 (0.391 to 1.311)	1,780 (930.4 to 2,892)	1,637 (774 to 2,610)	0.267	1.071 (0.537 to 1.584)	1,818 (1,026 to 2,942)	1,945 (985 to 3,030)	0.414
rv0664	rv0664		0.944 (0.455 to 1.632)	1,405 (733.5 to 2,518)	1,328 (643 to 2,320)	0.577	1.029 (0.522 to 1.872)	1,452 (734.6 to 2,483)	1,497 (761 to 2,730)	0.807
rv0665	rv0665		1.057 (0.729 to 1.36)	1,440 (874.4 to 1,881)	1,523 (841 to 2,060)	0.277	1.152 (0.776 to 1.511)	1,498 (1,035 to 1,891)	1,726 (1,130 to 2,240)	0.0262
rv0666	rv0666		1.038 (0.813 to 1.438)	750 (580.4 to 1,037)	777.9 (635 to 1,070)	0.488	1.171 (0.771 to 1.425)	764.2 (660.1 to 1,150)	891.4 (708 to 1,100)	0.0192
rv0667	rpob		0.95 (0.443 to 1.54)	8,079 (4,384 to 13,565)	7,679 (3,350 to 11,900)	0.53	0.994 (0.51 to 1.613)	8,498 (4,747 to 12,179)	8,510 (4,370 to 13,800)	0.945
rv0668	rpoc		0.82 (0.42 to 1.634)	16,681 (6,874 to 33,977)	13,651 (5,310 to 26,200)	0.114	1.033 (0.405 to 2.203)	16,234 (7,843 to 35,316)	16,819 (6,590 to 35,000)	0.839
rv0669c	rv0669c		1.032 (0.657 to 1.67)	1,419 (773.9 to 2,426)	1,464 (839 to 2,370)	0.729	1.007 (0.66 to 1.666)	1,445 (929.9 to 2,406)	1,456 (960 to 2,400)	0.942
rv0670	end		0.817 (0.68 to 0.977)	3,511 (2,267 to 4,267)	2,864 (2,140 to 3,350)	0.00396	0.937 (0.769 to 1.187)	3,601 (2,702 to 4,284)	3,378 (2,620 to 4,400)	0.358
rv0671	lpqp		1.043 (0.348 to 1.531)	1,402 (353 to 2,359)	1,460 (511 to 2,280)	0.651	1.119 (0.314 to 1.855)	1,499 (498 to 2,475)	1,677 (493 to 2,760)	0.346
rv0672	fade8		1.157 (0.52 to 1.694)	864.2 (431.9 to 1,264)	1,000 (461 to 1,480)	0.0718	0.916 (0.448 to 1.43)	877 (379.7 to 1,396)	805.2 (407 to 1,300)	0.295
rv0673	echa4		1.104 (0.698 to 1.383)	1,258 (803.2 to 1,623)	1,390 (860 to 1,770)	0.0789	1.042 (0.517 to 1.565)	1,296 (823.6 to 1,670)	1,351 (678 to 2,040)	0.607
rv0674	rv0674		1.179 (0.686 to 1.715)	741.6 (432 to 1,327)	873.3 (480 to 1,410)	0.0157	1.052 (0.596 to 1.483)	760.3 (494 to 1,377)	795.1 (510 to 1,270)	0.456
rv0675	echa5		1.185 (0.571 to 1.761)	933.2 (473.7 to 1,529)	1,106 (541 to 1,840)	0.044	1.013 (0.441 to 1.477)	932.3 (455.7 to 1,454)	944.8 (434 to 1,380)	0.895
rv0676c	mmpl5		0.845 (0.471 to 1.228)	1,732 (995.7 to 2,710)	1,464 (698 to 2,310)	0.0163	0.98 (0.568 to 1.387)	1,869 (1,208 to 3,056)	1,829 (1,160 to 2,770)	0.765
rv0677c	mmps5		0.703 (0.58 to 0.925)	1,606 (1,074 to 2,104)	1,130 (762 to 1,550)	3.1e-05	0.963 (0.767 to 1.287)	1,657 (1,315 to 2,039)	1,597 (1,240 to 2,140)	0.576
rv0678	rv0678		0.636 (0.237 to 0.975)	1,281 (660.6 to 1,744)	813.7 (307 to 1,230)	1.69e-06	0.975 (0.59 to 1.433)	1,327 (1,006 to 1,656)	1,300 (789 to 1,840)	0.735
rv0679c	rv0679c		1.266 (0.851 to 1.59)	1,199 (840.2 to 1,603)	1,518 (1,020 to 2,020)	3.34e-05	1.035 (0.723 to 1.323)	1,219 (829.3 to 1,519)	1,261 (834 to 1,630)	0.579
rv0680c	rv0680c		1.255 (0.872 to 1.568)	1,283 (841.1 to 1,645)	1,612 (1,050 to 2,130)	4.64e-05	0.955 (0.66 to 1.2)	1,308 (851.8 to 1,714)	1,248 (797 to 1,540)	0.493
rv0681	rv0681		0.866 (0.294 to 1.372)	3,178 (1,264 to 5,176)	2,753 (936 to 4,600)	0.154	0.994 (0.361 to 1.634)	3,252 (1,259 to 5,016)	3,233 (1,200 to 5,550)	0.961
rv0682	rpsl		1.059 (0.735 to 1.32)	11,603 (8,574 to 16,399)	12,269 (7,750 to 16,700)	0.276	1.067 (0.659 to 1.42)	12,293 (8,841 to 15,933)	13,194 (8,320 to 18,400)	0.348
rv0683	rpsg		1.023 (0.448 to 1.72)	13,020 (5,419 to 22,719)	13,318 (5,230 to 22,800)	0.817	1.121 (0.466 to 2.117)	13,396 (6,402 to 21,507)	15,050 (6,050 to 27,500)	0.325
rv0684	fusa	fusA1	0.995 (0.751 to 1.26)	9,865 (8,338 to 13,176)	9,812 (6,720 to 11,800)	0.934	1.001 (0.765 to 1.328)	10,252 (8,811 to 12,543)	10,301 (8,110 to 12,700)	0.987
rv0685	tuf		0.98 (0.331 to 1.564)	8,712 (3,730 to 16,676)	8,539 (3,040 to 14,600)	0.826	0.936 (0.295 to 1.461)	9,305 (3,700 to 15,995)	8,815 (2,820 to 14,800)	0.519
rv0686	rv0686		1.099 (0.815 to 1.425)	3,976 (2,709 to 5,766)	4,368 (2,830 to 5,760)	0.0572	1.145 (0.886 to 1.789)	4,002 (3,050 to 5,587)	4,592 (3,460 to 7,160)	0.031
rv0687	rv0687		0.901 (0.74 to 1.1)	3,587 (2,565 to 4,192)	3,231 (2,380 to 3,980)	0.0827	0.994 (0.793 to 1.262)	3,666 (2,896 to 4,562)	3,645 (2,890 to 4,600)	0.927
rv0688	rv0688		1.096 (0.737 to 1.509)	2,359 (1,630 to 3,063)	2,586 (1,510 to 3,470)	0.0675	0.975 (0.7 to 1.277)	2,471 (1,692 to 3,265)	2,408 (1,800 to 3,160)	0.707
rv0689c	rv0689c		0.846 (0.0488 to 2.318)	167 (7.688 to 503.6)	141.2 (8.08 to 390)	0.399	0.987 (0.0476 to 2.916)	187.3 (7.214 to 520.8)	183.8 (7.53 to 516)	0.957
rv0690c	rv0690c		0.878 (0.542 to 1.456)	1,578 (776.8 to 2,608)	1,385 (699 to 2,390)	0.143	1.138 (0.616 to 2.172)	1,737 (981 to 3,055)	1,974 (1,050 to 3,460)	0.244
rv0691c	rv0691c		0.882 (0.0819 to 2.707)	1,903 (157.3 to 6,325)	1,673 (139 to 5,460)	0.559	1.028 (0.0807 to 3.459)	1,933 (163.2 to 6,100)	1,990 (143 to 6,170)	0.911
rv0692	rv0692		1.039 (0.472 to 2.037)	4,973 (2,050 to 9,887)	5,175 (2,100 to 10,700)	0.77	1.083 (0.501 to 2.171)	5,280 (2,341 to 9,839)	5,719 (2,610 to 11,300)	0.604
rv0693	pqqe		1.012 (0.444 to 1.543)	1,231 (583.9 to 1,924)	1,245 (552 to 1,940)	0.889	1.205 (0.538 to 1.91)	1,275 (559 to 1,954)	1,535 (652 to 2,340)	0.0699
rv0694	lldd1		1.124 (0.891 to 1.527)	1,200 (915.8 to 1,392)	1,351 (929 to 1,770)	0.0218	1.09 (0.89 to 1.544)	1,237 (1,028 to 1,534)	1,351 (1,100 to 2,010)	0.156
rv0695	rv0695		1.318 (0.382 to 2.804)	769 (247.9 to 1,621)	1,015 (287 to 2,280)	0.068	0.977 (0.404 to 2.02)	788.2 (273.1 to 1,737)	769.6 (316 to 1,630)	0.879
rv0696	rv0696		1.538 (1.154 to 2.101)	467.9 (349 to 605.6)	720.3 (502 to 963)	7.76e-10	1.048 (0.77 to 1.496)	443.9 (312.4 to 555.5)	464.7 (328 to 635)	0.454
rv0697	rv0697		1.691 (0.811 to 3.261)	59.7 (23.48 to 129.1)	98.26 (41.1 to 175)	0.000112	1.005 (0.424 to 1.931)	46.97 (20.26 to 89.97)	47.22 (19.7 to 90.3)	0.97
rv0698	rv0698		0.962 (0.15 to 2.79)	818.4 (109.9 to 2,447)	791.4 (119 to 2,760)	0.844	1.064 (0.17 to 3.168)	763.2 (97.29 to 2,157)	814 (129 to 2,380)	0.786
rv0699	rv0699		1.066 (0.816 to 1.276)	90.26 (71.96 to 140.8)	96.23 (83.7 to 136)	0.212	1.13 (0.856 to 1.352)	85.55 (74.85 to 94.81)	96.99 (74 to 114)	0.0714
rv0700	rpsj		0.982 (0.625 to 1.477)	24,999 (15,170 to 37,180)	24,500 (14,900 to 38,100)	0.78	1.104 (0.7 to 1.695)	24,816 (15,659 to 34,487)	27,529 (15,200 to 44,600)	0.223
rv0701	rplc		0.971 (0.538 to 1.697)	18,444 (9,508 to 27,082)	17,884 (8,980 to 30,000)	0.733	1.098 (0.531 to 1.939)	19,344 (12,175 to 28,456)	21,458 (9,310 to 39,400)	0.377
rv0702	rpld		0.933 (0.481 to 1.513)	11,758 (5,742 to 21,615)	10,961 (5,380 to 18,900)	0.384	1.135 (0.678 to 1.737)	12,116 (7,461 to 18,697)	13,751 (8,360 to 21,500)	0.173
rv0703	rplw		0.969 (0.51 to 1.522)	11,513 (5,119 to 18,095)	11,149 (4,690 to 17,800)	0.715	1.053 (0.571 to 1.72)	12,247 (7,240 to 19,111)	12,918 (7,200 to 21,100)	0.583
rv0704	rplb		0.948 (0.621 to 1.249)	12,470 (6,742 to 18,876)	11,800 (6,900 to 15,700)	0.344	0.966 (0.591 to 1.304)	13,409 (8,404 to 18,323)	12,969 (7,430 to 17,600)	0.604
rv0705	rpss		0.968 (0.588 to 1.623)	11,334 (6,716 to 17,597)	10,961 (6,150 to 17,800)	0.681	1.009 (0.654 to 1.76)	11,749 (7,918 to 17,730)	11,863 (7,490 to 19,900)	0.918
rv0706	rplv		0.926 (0.531 to 1.278)	9,114 (4,974 to 14,348)	8,440 (4,740 to 12,300)	0.239	0.964 (0.613 to 1.357)	9,524 (5,997 to 13,738)	9,167 (6,010 to 12,800)	0.593
rv0707	rpsc		0.916 (0.532 to 1.337)	14,896 (8,330 to 24,067)	13,584 (7,870 to 21,600)	0.181	0.892 (0.514 to 1.46)	17,077 (8,323 to 33,777)	15,179 (8,850 to 26,200)	0.141
rv0708	rplp		0.975 (0.661 to 1.498)	10,496 (7,141 to 16,571)	10,222 (6,320 to 15,000)	0.688	1.014 (0.696 to 1.455)	10,939 (7,354 to 16,304)	11,089 (7,500 to 15,900)	0.846
rv0709	rpmc		0.958 (0.373 to 1.356)	11,992 (4,306 to 18,211)	11,471 (3,860 to 16,600)	0.638	1.006 (0.376 to 1.481)	12,757 (5,239 to 19,889)	12,833 (4,740 to 20,100)	0.959
rv0710	rpsq		0.916 (0.309 to 1.573)	13,311 (6,250 to 21,430)	12,210 (3,730 to 21,500)	0.424	1.026 (0.304 to 1.958)	14,094 (6,923 to 24,275)	14,547 (4,300 to 27,500)	0.836
rv0711	atsa		0.573 (0.0885 to 0.882)	1,707 (258.1 to 3,000)	979 (144 to 1,690)	0.000141	1.016 (0.16 to 1.725)	1,898 (250.7 to 3,203)	1,929 (270 to 3,330)	0.913
rv0712	rv0712		0.663 (0.401 to 0.855)	1,301 (762.9 to 1,674)	862.4 (519 to 1,120)	2.77e-06	0.992 (0.609 to 1.323)	1,377 (744.3 to 1,788)	1,364 (829 to 1,800)	0.901
rv0713	rv0713		1.19 (0.6 to 1.939)	1,949 (868.9 to 3,210)	2,321 (1,040 to 3,850)	0.0717	0.971 (0.469 to 1.711)	2,039 (940.4 to 3,263)	1,981 (929 to 3,400)	0.786
rv0714	rpln		0.995 (0.519 to 1.553)	4,933 (2,686 to 9,576)	4,904 (2,680 to 8,920)	0.957	1.102 (0.539 to 1.962)	5,113 (2,830 to 8,371)	5,659 (2,570 to 10,300)	0.331
rv0715	rplx		0.999 (0.461 to 1.462)	9,621 (5,404 to 13,719)	9,622 (5,020 to 14,300)	0.992	1.046 (0.569 to 1.629)	10,128 (6,568 to 14,144)	10,620 (6,010 to 16,400)	0.541
rv0716	rple		0.988 (0.595 to 1.406)	8,753 (5,629 to 13,888)	8,637 (5,150 to 12,600)	0.834	1.083 (0.635 to 1.53)	8,937 (5,973 to 12,384)	9,720 (5,140 to 14,100)	0.234
rv0717	rpsn	rpsN1	0.936 (0.708 to 1.145)	7,110 (4,812 to 9,976)	6,647 (4,340 to 8,240)	0.248	1.017 (0.877 to 1.195)	7,062 (5,789 to 9,067)	7,186 (6,010 to 8,950)	0.792
rv0718	rpsh		0.935 (0.224 to 2.095)	6,212 (2,150 to 22,686)	5,791 (1,740 to 20,200)	0.669	0.981 (0.287 to 2.124)	5,961 (2,261 to 13,754)	5,842 (1,770 to 13,900)	0.91
rv0719	rplf		1.015 (0.734 to 1.399)	8,348 (6,022 to 11,543)	8,473 (5,200 to 11,500)	0.79	1.006 (0.705 to 1.454)	8,477 (5,889 to 11,098)	8,552 (5,560 to 11,700)	0.93
rv0720	rplr		0.947 (0.271 to 1.559)	4,210 (1,365 to 8,782)	3,983 (1,260 to 8,060)	0.606	1.039 (0.336 to 1.64)	4,209 (1,528 to 6,169)	4,406 (1,480 to 7,260)	0.738
rv0721	rpse		0.932 (0.43 to 1.303)	9,172 (4,055 to 15,011)	8,536 (3,970 to 12,500)	0.348	0.95 (0.487 to 1.295)	9,717 (4,596 to 13,546)	9,255 (4,670 to 12,700)	0.497
rv0722	rpmd		0.993 (0.781 to 1.193)	9,199 (5,931 to 11,333)	9,134 (5,790 to 10,900)	0.899	1.058 (0.764 to 1.348)	9,582 (6,903 to 11,325)	10,173 (6,960 to 13,000)	0.404
rv0723	rplo		0.83 (0.304 to 1.807)	18,672 (6,650 to 41,088)	15,519 (5,140 to 37,400)	0.229	0.956 (0.319 to 2.23)	19,041 (7,304 to 43,036)	18,227 (6,020 to 40,200)	0.801
rv0724	sppa		0.974 (0.553 to 1.316)	6,191 (3,471 to 8,183)	6,021 (2,930 to 8,450)	0.678	1.045 (0.566 to 1.362)	6,397 (4,302 to 8,322)	6,688 (3,610 to 8,310)	0.523
rv0724A	rv0724A		0.729 (0.32 to 1.394)	411.8 (187.7 to 813.4)	299.7 (139 to 573)	0.016	1.121 (0.482 to 2.616)	445.8 (185.5 to 891.7)	501 (224 to 1,070)	0.445
rv0725c	rv0725c		0.757 (0.304 to 1.66)	521.8 (221.2 to 1,201)	392.9 (173 to 890)	0.0617	1.29 (0.447 to 3.041)	565.6 (211 to 1,317)	727.7 (280 to 1,740)	0.16
rv0726c	rv0726c		0.772 (0.622 to 0.893)	5,110 (3,583 to 5,797)	3,952 (2,840 to 4,630)	0.000746	1.04 (0.796 to 1.346)	5,355 (3,713 to 6,342)	5,574 (4,070 to 7,180)	0.533
rv0727c	fuca		1.287 (0.987 to 1.494)	175.7 (143.2 to 218.4)	225.8 (179 to 268)	5.28e-07	0.931 (0.713 to 1.237)	172.8 (144 to 213.4)	161.5 (126 to 235)	0.329
rv0728c	rv0728c	serA2	1.183 (0.685 to 1.694)	115.5 (63.05 to 201.4)	136.1 (72 to 224)	0.00712	0.944 (0.465 to 1.494)	107.4 (64.85 to 159.8)	102.1 (48.2 to 180)	0.442
rv0729	xylb		1.021 (0.443 to 2.141)	725.1 (313.4 to 1,392)	741 (306 to 1,580)	0.875	1.011 (0.374 to 2.331)	716.6 (274.4 to 1,461)	726.6 (267 to 1,550)	0.94
rv0730	rv0730		1.04 (0.235 to 2.201)	3,080 (591.4 to 6,963)	3,203 (642 to 7,240)	0.795	0.979 (0.208 to 2.218)	3,243 (663.3 to 7,153)	3,174 (677 to 7,230)	0.905
rv0731c	rv0731c		0.96 (0.104 to 1.793)	417.6 (53.1 to 691.9)	400.7 (47.5 to 688)	0.76	0.927 (0.103 to 1.713)	418.5 (49.69 to 747.4)	394.9 (42.6 to 827)	0.609
rv0732	secy		1.024 (0.71 to 1.432)	7,670 (3,938 to 11,251)	7,841 (4,050 to 11,200)	0.68	1.086 (0.716 to 1.608)	7,965 (5,651 to 11,096)	8,649 (5,750 to 13,500)	0.232
rv0733	adk		0.937 (0.4 to 1.753)	12,725 (5,167 to 25,725)	11,913 (4,940 to 22,000)	0.582	0.997 (0.41 to 1.864)	13,180 (5,487 to 25,574)	13,147 (5,690 to 24,600)	0.981
rv0734	map'	mapA	0.928 (0.487 to 1.398)	4,469 (2,387 to 7,014)	4,146 (2,130 to 6,380)	0.358	1.061 (0.573 to 1.712)	4,628 (2,431 to 6,998)	4,917 (2,590 to 7,920)	0.493
rv0735	sigl		0.786 (0.311 to 1.757)	550.9 (213.6 to 1,205)	432.9 (166 to 983)	0.107	1.161 (0.408 to 2.721)	569.4 (206 to 1,306)	661.1 (243 to 1,490)	0.39
rv0736	rv0736		0.939 (0.482 to 1.681)	396 (205.3 to 698.5)	371.9 (183 to 691)	0.559	0.984 (0.495 to 1.819)	387.1 (174.8 to 747.3)	380.6 (169 to 738)	0.901
rv0737	rv0737		0.863 (0.525 to 1.306)	579.8 (324.1 to 755.9)	499.9 (274 to 732)	0.0231	0.887 (0.429 to 1.596)	584.5 (390 to 953.7)	520.4 (266 to 1,040)	0.143
rv0738	rv0738		1.163 (0.639 to 1.823)	954.5 (521.4 to 1,384)	1,110 (591 to 1,740)	0.0732	0.907 (0.448 to 1.49)	987.9 (497.9 to 1,560)	897.6 (473 to 1,650)	0.242
rv0739	rv0739		1.262 (0.201 to 3.686)	510.2 (107.4 to 1,456)	644.6 (118 to 1,790)	0.224	0.915 (0.187 to 2.542)	492.1 (98.5 to 1,469)	448.5 (108 to 1,180)	0.675
rv0740	rv0740		1.11 (0.71 to 1.515)	1,643 (981.7 to 2,409)	1,826 (1,060 to 2,510)	0.0766	0.933 (0.487 to 1.479)	1,635 (969.3 to 2,229)	1,532 (812 to 2,400)	0.4
rv0741	rv0741		1.221 (0.425 to 2.544)	2,194 (854.8 to 4,366)	2,682 (962 to 5,870)	0.146	1.025 (0.414 to 2.01)	2,293 (875.2 to 4,485)	2,353 (934 to 4,760)	0.865
rv0742	rv0742	PE_PGRS8	0.976 (0.32 to 1.781)	2,282 (900.8 to 4,304)	2,226 (797 to 4,300)	0.84	0.965 (0.29 to 1.669)	2,420 (761.7 to 4,229)	2,337 (690 to 3,970)	0.775
rv0743c	rv0743c		1.096 (0.653 to 1.62)	1,134 (632.4 to 1,876)	1,243 (637 to 1,940)	0.215	1.004 (0.617 to 1.599)	1,141 (745.9 to 1,830)	1,147 (718 to 1,770)	0.958
rv0744c	rv0744c		0.981 (0.249 to 1.525)	848.7 (242.2 to 1,480)	831.7 (244 to 1,400)	0.859	0.86 (0.184 to 1.419)	850.2 (247.5 to 1,342)	729.4 (169 to 1,100)	0.242
rv0745	rv0745		0.963 (0.287 to 1.947)	103 (31.72 to 206.2)	99.1 (29.9 to 203)	0.725	1.033 (0.385 to 1.942)	89.9 (32.61 to 151.9)	93.08 (30.3 to 188)	0.796
rv0746	rv0746	PE_PGRS9	0.894 (0.324 to 1.759)	2,512 (765.5 to 5,093)	2,235 (762 to 4,470)	0.33	0.93 (0.276 to 2.042)	2,793 (873.2 to 6,047)	2,578 (764 to 5,480)	0.614
rv0747	rv0747	PE_PGRS10	0.766 (0.651 to 0.941)	13,282 (11,157 to 15,369)	10,121 (9,120 to 11,300)	0.00276	0.78 (0.607 to 1.035)	13,833 (11,303 to 18,960)	10,694 (9,290 to 11,700)	0.0228
rv0748	rv0748		1.068 (0.0996 to 1.879)	4,061 (417.4 to 7,233)	4,340 (415 to 7,800)	0.626	0.968 (0.088 to 1.756)	4,049 (414 to 7,015)	3,969 (371 to 7,380)	0.833
rv0749	rv0749		1.122 (0.748 to 1.58)	2,351 (1,261 to 3,493)	2,631 (1,350 to 3,770)	0.0373	1.069 (0.674 to 1.537)	2,547 (1,520 to 3,832)	2,737 (1,620 to 4,370)	0.311
rv0749A	rv0749A		0.93 (0.795 to 1.077)	1,619 (1,307 to 1,968)	1,509 (1,180 to 1,930)	0.247	1.038 (0.81 to 1.448)	1,706 (1,376 to 2,000)	1,823 (1,210 to 2,770)	0.679
rv0750	rv0750		0.868 (0.437 to 1.43)	2,173 (1,121 to 3,494)	1,885 (927 to 3,050)	0.103	0.839 (0.438 to 1.375)	2,299 (1,187 to 3,570)	1,926 (1,050 to 3,140)	0.0693
rv0751c	mmsb		0.95 (0.773 to 1.19)	1,261 (875.5 to 1,760)	1,194 (930 to 1,530)	0.381	0.968 (0.762 to 1.459)	1,345 (987.3 to 1,620)	1,305 (1,000 to 1,900)	0.645
rv0752c	fade9		1.108 (0.534 to 1.68)	1,535 (717.7 to 2,427)	1,702 (733 to 2,590)	0.236	0.994 (0.463 to 1.468)	1,574 (709.6 to 2,365)	1,566 (706 to 2,400)	0.95
rv0753c	mmsa		1.119 (0.838 to 1.544)	2,218 (1,234 to 3,419)	2,483 (1,550 to 3,530)	0.0516	0.949 (0.631 to 1.508)	2,237 (1,421 to 3,430)	2,122 (1,440 to 3,440)	0.501
rv0754	rv0754	PE_PGRS11	1.142 (0.629 to 1.628)	142.7 (79.83 to 198.6)	162.9 (85.9 to 232)	0.0543	0.973 (0.49 to 1.37)	142.1 (73.36 to 200.5)	138.6 (71 to 218)	0.732
rv0755A	rv0755A		1.744 (0.916 to 2.98)	3,019 (1,528 to 5,559)	5,249 (2,680 to 8,860)	8.27e-07	0.987 (0.566 to 1.828)	3,112 (1,956 to 5,395)	3,106 (1,680 to 5,450)	0.89
rv0755c	rv0755c	PPE12	1.44 (0.53 to 2.411)	2,543 (878.7 to 4,196)	3,648 (1,200 to 5,600)	0.000376	1.08 (0.421 to 1.84)	2,679 (1,101 to 4,306)	2,891 (1,120 to 5,190)	0.476
rv0756c	rv0756c		1.018 (0.592 to 1.609)	1,593 (1,017 to 2,532)	1,620 (936 to 2,610)	0.83	1.021 (0.601 to 1.74)	1,648 (1,032 to 2,646)	1,687 (967 to 2,900)	0.828
rv0757	phop		1.142 (0.737 to 1.773)	4,399 (3,012 to 6,589)	5,030 (2,780 to 7,180)	0.0274	0.909 (0.592 to 1.499)	4,577 (3,099 to 6,651)	4,175 (2,550 to 6,530)	0.228
rv0758	phor		1.045 (0.683 to 1.614)	1,626 (1,021 to 2,454)	1,700 (1,080 to 2,600)	0.533	0.969 (0.634 to 1.472)	1,713 (1,000 to 2,661)	1,660 (1,040 to 2,510)	0.701
rv0759c	rv0759c		1.099 (0.642 to 1.913)	1,855 (1,049 to 3,506)	2,036 (1,120 to 3,890)	0.383	1.014 (0.526 to 2.021)	2,026 (1,132 to 3,643)	2,057 (1,100 to 4,110)	0.911
rv0760c	rv0760c		1.039 (0.491 to 1.723)	4,715 (2,286 to 7,722)	4,893 (2,170 to 7,810)	0.653	0.933 (0.433 to 1.411)	4,969 (2,534 to 7,892)	4,647 (2,310 to 7,730)	0.467
rv0761c	adhb		1.079 (0.657 to 1.865)	5,700 (3,504 to 9,388)	6,148 (3,180 to 9,910)	0.363	1.028 (0.674 to 1.767)	5,919 (4,025 to 9,649)	6,078 (4,170 to 9,830)	0.743
rv0762c	rv0762c		0.859 (0.487 to 1.12)	1,547 (929.8 to 2,070)	1,328 (765 to 1,750)	0.0207	1.069 (0.549 to 1.544)	1,593 (911.2 to 2,306)	1,701 (958 to 2,360)	0.401
rv0763c	rv0763c		0.747 (0.262 to 1.533)	610.9 (191 to 1,276)	461.7 (156 to 1,040)	0.049	0.955 (0.283 to 2.044)	602.8 (189.7 to 1,380)	575.2 (180 to 1,300)	0.793
rv0764c	rv0764c	cyp51	0.709 (0.41 to 1.187)	802.9 (452.8 to 1,241)	568.6 (339 to 974)	0.00036	1.068 (0.601 to 1.722)	843.5 (498.9 to 1,403)	901.5 (506 to 1,660)	0.504
rv0765c	rv0765c		0.681 (0.549 to 0.824)	959.5 (694 to 1,261)	652.9 (497 to 809)	3.44e-05	1.065 (0.704 to 1.3)	1,014 (715.9 to 1,360)	1,082 (709 to 1,330)	0.318
rv0766c	rv0766c	cyp123	0.721 (0.528 to 0.942)	972.1 (688.9 to 1,329)	700.1 (528 to 941)	5.58e-05	1.075 (0.828 to 1.407)	1,037 (751.4 to 1,350)	1,116 (788 to 1,510)	0.24
rv0767c	rv0767c		0.635 (0.28 to 1.078)	976.2 (430.1 to 1,760)	616.7 (292 to 1,080)	0.000113	0.968 (0.362 to 1.951)	1,056 (399.3 to 1,989)	1,036 (354 to 2,510)	0.806
rv0768	alda		0.781 (0.452 to 1.309)	1,192 (721.8 to 2,157)	927.3 (524 to 1,600)	0.000789	1 (0.517 to 1.567)	1,325 (868.6 to 2,440)	1,321 (798 to 2,240)	0.997
rv0769	rv0769		0.877 (0.3 to 1.668)	1,283 (486.2 to 2,623)	1,125 (431 to 2,300)	0.273	1.035 (0.337 to 1.954)	1,343 (502.3 to 2,788)	1,389 (511 to 2,610)	0.797
rv0770	rv0770		0.779 (0.568 to 1.091)	477.7 (360.9 to 704.2)	371.9 (274 to 528)	0.000463	1.056 (0.797 to 1.617)	487.3 (349.2 to 660.9)	515.4 (392 to 751)	0.407
rv0771	rv0771		0.908 (0.669 to 1.098)	869.8 (585 to 1,065)	789.4 (533 to 997)	0.101	1.103 (0.871 to 1.47)	913.2 (735.3 to 1,110)	1,007 (800 to 1,350)	0.109
rv0772	purd		1.322 (0.303 to 2.184)	1,487 (427.1 to 2,457)	1,966 (487 to 3,280)	0.0211	1.003 (0.269 to 1.516)	1,512 (420.5 to 2,335)	1,518 (404 to 2,280)	0.98
rv0773c	ggta		0.993 (0.721 to 1.345)	1,523 (934.8 to 2,149)	1,512 (946 to 2,050)	0.899	1.081 (0.792 to 1.416)	1,588 (1,098 to 2,218)	1,718 (1,270 to 2,320)	0.209
rv0774c	rv0774c		0.957 (0.604 to 1.709)	2,409 (1,284 to 4,152)	2,306 (1,250 to 4,220)	0.658	0.964 (0.577 to 1.787)	2,563 (1,473 to 4,580)	2,476 (1,520 to 4,850)	0.742
rv0775	rv0775		0.925 (0.348 to 1.321)	1,209 (533.9 to 1,708)	1,116 (455 to 1,620)	0.385	1.063 (0.393 to 1.519)	1,269 (475 to 1,817)	1,349 (444 to 1,980)	0.539
rv0776c	rv0776c		0.911 (0.458 to 1.467)	363.8 (189.4 to 586.4)	330.5 (176 to 515)	0.255	1.002 (0.406 to 1.858)	381.2 (166.7 to 639.5)	384 (165 to 775)	0.988
rv0777	purb		1.1 (0.21 to 1.965)	1,713 (280.3 to 2,618)	1,882 (277 to 2,970)	0.224	1.059 (0.606 to 1.661)	1,853 (1,280 to 2,619)	1,961 (1,240 to 2,930)	0.454
rv0778	rv0778	cyp126	1.067 (0.586 to 1.985)	1,982 (955.3 to 4,732)	2,107 (1,040 to 4,640)	0.497	1.069 (0.517 to 3.156)	2,071 (1,136 to 4,334)	2,270 (1,100 to 7,140)	0.627
rv0779c	rv0779c		0.994 (0.61 to 1.447)	301.5 (195.4 to 420.2)	299.2 (191 to 399)	0.912	0.919 (0.618 to 1.397)	305.3 (204.6 to 425.7)	284 (185 to 455)	0.293
rv0780	purc		1.09 (0.458 to 2.205)	983.9 (494 to 1,964)	1,071 (488 to 2,160)	0.512	1.092 (0.476 to 2.56)	1,018 (459.5 to 1,955)	1,122 (457 to 2,840)	0.554
rv0781	ptrbb		1.047 (0.409 to 1.669)	2,808 (1,260 to 4,922)	2,937 (1,150 to 4,920)	0.614	1.077 (0.475 to 2.266)	2,879 (1,411 to 4,685)	3,115 (1,300 to 6,460)	0.522
rv0782	ptrba		1.18 (0.574 to 2.578)	3,981 (1,765 to 8,520)	4,724 (1,970 to 11,000)	0.216	1.023 (0.508 to 2.103)	4,242 (1,928 to 8,861)	4,344 (2,170 to 8,460)	0.864
rv0783c	rv0783c	emrB	0.966 (0.377 to 1.574)	1,175 (465.7 to 1,914)	1,135 (397 to 1,810)	0.717	1.03 (0.411 to 1.576)	1,205 (516.3 to 1,762)	1,242 (510 to 1,800)	0.776
rv0784	rv0784		0.935 (0.604 to 1.586)	1,798 (1,110 to 3,706)	1,681 (1,000 to 3,700)	0.406	0.978 (0.644 to 1.7)	1,815 (1,244 to 2,865)	1,776 (1,210 to 3,080)	0.777
rv0785	rv0785		1.076 (0.622 to 1.422)	1,719 (1,089 to 2,420)	1,847 (1,160 to 2,500)	0.162	1.082 (0.734 to 1.436)	1,759 (1,305 to 2,590)	1,896 (1,480 to 2,290)	0.24
rv0786c	rv0786c		1.133 (0.463 to 2.007)	393.1 (191.2 to 700.5)	446.2 (184 to 793)	0.209	0.941 (0.447 to 1.66)	366.4 (185.8 to 574)	345.2 (169 to 601)	0.527
rv0787	rv0787		1.02 (0.322 to 1.618)	388.1 (124.7 to 642.2)	395.9 (117 to 613)	0.851	0.951 (0.34 to 1.912)	366.4 (120 to 621)	349.6 (128 to 671)	0.639
rv0788	purq		0.96 (0.347 to 1.445)	4,986 (1,999 to 7,051)	4,781 (1,630 to 7,160)	0.671	1.007 (0.391 to 1.516)	5,112 (2,143 to 7,259)	5,153 (1,960 to 7,510)	0.947
rv0789c	rv0789c		0.562 (0.264 to 0.892)	1,347 (476.9 to 2,389)	750.4 (349 to 1,290)	4.38e-07	1.138 (0.457 to 1.891)	1,496 (483.6 to 2,740)	1,689 (573 to 2,840)	0.252
rv0790c	rv0790c		0.44 (0.218 to 0.735)	3,645 (1,567 to 6,891)	1,600 (778 to 2,600)	1.58e-09	0.996 (0.409 to 1.75)	3,941 (1,792 to 7,267)	3,918 (1,720 to 7,420)	0.973
rv0791c	rv0791c		0.459 (0.263 to 0.638)	2,497 (1,341 to 3,979)	1,145 (578 to 1,630)	3.83e-09	0.997 (0.536 to 1.415)	2,734 (1,481 to 4,386)	2,723 (1,520 to 4,270)	0.975
rv0792c	rv0792c		0.51 (0.318 to 0.677)	2,166 (1,256 to 2,867)	1,105 (643 to 1,480)	4.09e-08	0.976 (0.627 to 1.329)	2,289 (1,520 to 3,051)	2,234 (1,500 to 2,990)	0.734
rv0793	rv0793		0.647 (0.47 to 0.829)	439 (289.6 to 616.2)	283.8 (193 to 359)	7.2e-06	0.958 (0.584 to 1.501)	445.1 (296.4 to 664.1)	428.2 (269 to 755)	0.549
rv0794c	lpdb		0.969 (0.702 to 1.434)	1,334 (844.2 to 2,168)	1,293 (797 to 2,080)	0.625	1.031 (0.703 to 1.723)	1,402 (953.1 to 2,222)	1,445 (984 to 2,530)	0.697
rv0795	rv0795		1.158 (0.808 to 1.671)	11,058 (6,854 to 15,574)	12,808 (7,760 to 18,800)	0.0108	0.83 (0.587 to 1.217)	11,318 (8,519 to 15,353)	9,400 (6,440 to 13,500)	0.0216
rv0796	rv0796		1.053 (0.372 to 1.719)	1,537 (566.8 to 2,817)	1,616 (587 to 2,670)	0.58	1.058 (0.363 to 1.922)	1,609 (659.6 to 2,858)	1,701 (599 to 3,170)	0.635
rv0797	rv0797		0.896 (0.33 to 1.774)	365.6 (133.3 to 711.6)	327.7 (121 to 629)	0.386	1.129 (0.421 to 2.391)	353.8 (137.9 to 692.5)	399.6 (151 to 842)	0.42
rv0798c	rv0798c	cfp29	1.119 (0.536 to 1.464)	1,776 (829.9 to 2,352)	1,992 (850 to 2,630)	0.091	1.05 (0.615 to 1.474)	1,898 (1,229 to 2,512)	1,995 (1,120 to 2,800)	0.467
rv0799c	rv0799c		1.01 (0.802 to 1.259)	1,259 (993.8 to 1,614)	1,274 (969 to 1,670)	0.851	1.015 (0.784 to 1.251)	1,311 (1,081 to 1,544)	1,334 (989 to 1,710)	0.814
rv0800	pepc		1.014 (0.828 to 1.229)	625.3 (412.5 to 801.2)	633.7 (437 to 786)	0.796	0.985 (0.757 to 1.274)	625.3 (507.3 to 705.6)	618.6 (461 to 854)	0.826
rv0801	rv0801		1.255 (0.885 to 1.529)	1,876 (1,262 to 2,403)	2,359 (1,420 to 3,150)	1.97e-05	1 (0.715 to 1.329)	1,880 (1,329 to 2,379)	1,880 (1,370 to 2,390)	0.998
rv0802c	rv0802c		0.903 (0.273 to 1.58)	549.6 (191.4 to 975.5)	496.5 (166 to 915)	0.365	0.911 (0.273 to 1.489)	547.3 (189.3 to 951.2)	498.3 (150 to 856)	0.466
rv0803	purl		0.936 (0.622 to 1.57)	3,714 (2,307 to 6,144)	3,474 (2,060 to 6,080)	0.477	0.956 (0.572 to 1.619)	3,734 (2,548 to 5,878)	3,574 (2,130 to 6,070)	0.651
rv0804	rv0804		1.04 (0.445 to 1.549)	6,192 (2,832 to 10,048)	6,441 (2,790 to 10,500)	0.634	1.105 (0.61 to 1.9)	6,385 (3,399 to 8,881)	7,098 (3,880 to 12,400)	0.239
rv0805	rv0805		0.985 (0.529 to 1.415)	12,846 (5,239 to 19,233)	12,601 (5,780 to 18,400)	0.835	1.069 (0.621 to 1.625)	13,526 (6,802 to 20,265)	14,450 (8,600 to 21,200)	0.408
rv0806c	cpsy		0.959 (0.422 to 2.692)	939.9 (578.9 to 2,460)	915.6 (525 to 3,350)	0.605	1.021 (0.677 to 1.655)	938 (704.4 to 1,408)	962 (623 to 1,570)	0.765
rv0807	rv0807		0.949 (0.325 to 1.338)	358.5 (106.9 to 544)	340.1 (109 to 495)	0.507	0.868 (0.361 to 1.299)	345.7 (129.9 to 543.5)	301 (124 to 453)	0.125
rv0808	purf		0.95 (0.291 to 1.545)	3,467 (1,228 to 6,085)	3,287 (1,050 to 5,330)	0.634	0.993 (0.252 to 1.767)	3,657 (1,240 to 6,507)	3,648 (979 to 6,890)	0.958
rv0809	purm		1.005 (0.579 to 1.532)	3,047 (1,548 to 4,936)	3,060 (1,670 to 4,840)	0.946	1.04 (0.553 to 1.617)	3,064 (1,870 to 4,784)	3,197 (1,610 to 5,100)	0.651
rv0810c	rv0810c		0.886 (0.299 to 1.429)	19,453 (8,900 to 44,022)	17,166 (6,590 to 37,900)	0.433	0.954 (0.391 to 1.76)	19,159 (9,213 to 32,619)	18,232 (7,700 to 35,500)	0.786
rv0811c	rv0811c		0.922 (0.785 to 1.112)	3,039 (2,277 to 3,693)	2,804 (2,080 to 3,600)	0.164	0.973 (0.807 to 1.161)	3,145 (2,683 to 3,701)	3,064 (2,470 to 3,760)	0.684
rv0812	pabc		1.033 (0.76 to 1.502)	1,198 (798.7 to 1,841)	1,238 (820 to 1,780)	0.533	1.023 (0.723 to 1.504)	1,233 (843.9 to 2,119)	1,261 (822 to 2,000)	0.728
rv0813c	rv0813c		0.792 (0.41 to 1.305)	6,470 (2,943 to 12,249)	5,117 (2,650 to 9,210)	0.00902	1.001 (0.486 to 1.859)	7,048 (3,350 to 15,063)	7,079 (3,430 to 13,800)	0.995
rv0814c	ssec2		0.764 (0.251 to 1.316)	11,566 (3,796 to 21,128)	8,824 (2,940 to 14,900)	0.0157	0.849 (0.256 to 1.449)	12,287 (3,845 to 19,745)	10,452 (3,190 to 17,400)	0.186
rv0815c	cysa2		0.801 (0.506 to 1.155)	14,976 (7,872 to 22,404)	11,990 (6,600 to 17,300)	0.00168	0.912 (0.544 to 1.346)	15,541 (9,384 to 22,449)	14,154 (8,700 to 20,600)	0.236
rv0816c	thix		0.815 (0.36 to 1.454)	1,059 (385.8 to 1,893)	862.8 (358 to 1,550)	0.0689	0.951 (0.377 to 1.817)	1,088 (415.5 to 1,908)	1,040 (409 to 2,050)	0.69
rv0817c	rv0817c		0.898 (0.527 to 1.245)	953.6 (546.8 to 1,309)	856.3 (498 to 1,290)	0.102	0.94 (0.516 to 1.371)	968.3 (585.1 to 1,312)	910.3 (488 to 1,280)	0.425
rv0818	rv0818		0.92 (0.776 to 1.109)	8,622 (5,630 to 12,126)	7,924 (5,200 to 10,000)	0.154	1.007 (0.751 to 1.393)	9,211 (7,338 to 12,270)	9,319 (6,880 to 13,400)	0.919
rv0819	rv0819	mshD	0.838 (0.311 to 1.382)	2,114 (727.5 to 3,755)	1,769 (670 to 2,960)	0.098	1.096 (0.369 to 1.912)	2,226 (833.5 to 4,017)	2,440 (845 to 4,230)	0.459
rv0820	phot		0.907 (0.476 to 1.53)	1,539 (887.6 to 2,688)	1,396 (700 to 2,440)	0.34	1.109 (0.616 to 2.031)	1,609 (999.1 to 2,810)	1,787 (986 to 3,250)	0.391
rv0821c	phoy2		1.052 (0.401 to 2.205)	3,052 (1,203 to 6,691)	3,220 (1,070 to 6,900)	0.719	1.095 (0.368 to 2.376)	3,253 (1,270 to 6,999)	3,563 (1,210 to 8,000)	0.594
rv0822c	rv0822c		1.142 (0.67 to 1.979)	1,795 (1,017 to 3,134)	2,049 (1,180 to 3,700)	0.188	0.965 (0.481 to 1.627)	1,873 (953.2 to 3,315)	1,811 (870 to 3,260)	0.752
rv0823c	rv0823c		0.806 (0.207 to 1.795)	1,511 (433.6 to 3,598)	1,213 (319 to 2,760)	0.172	1.136 (0.294 to 2.706)	1,618 (460 to 4,121)	1,833 (499 to 4,220)	0.488
rv0824c	desa1		0.867 (0.459 to 1.513)	3,576 (1,889 to 7,708)	3,098 (1,540 to 6,660)	0.174	1.086 (0.443 to 2.137)	3,831 (1,940 to 9,101)	4,127 (1,950 to 9,190)	0.501
rv0825c	rv0825c		1.162 (0.797 to 1.545)	556.8 (403 to 793.2)	645.9 (470 to 911)	0.00355	1.004 (0.664 to 1.617)	558.9 (419.9 to 752.9)	565.3 (362 to 977)	0.959
rv0826	rv0826		0.75 (0.488 to 1.109)	10,327 (6,667 to 14,837)	7,751 (4,400 to 12,000)	0.000312	0.894 (0.56 to 1.231)	11,226 (8,468 to 15,065)	10,033 (6,200 to 13,700)	0.122
rv0827c	rv0827c		0.83 (0.514 to 1.14)	842.7 (568.8 to 1,154)	702.3 (425 to 944)	0.00644	0.771 (0.455 to 1.255)	836.9 (579.5 to 1,211)	650 (376 to 1,120)	0.00477
rv0828c	rv0828c		1.24 (0.34 to 2.636)	188.8 (61.36 to 411.8)	233.7 (62.4 to 501)	0.104	0.933 (0.35 to 2.209)	178.9 (52.25 to 355.9)	169 (59 to 414)	0.566
rv0829	rv0829		0.829 (0.326 to 1.412)	6,998 (2,750 to 11,258)	5,808 (2,320 to 9,040)	0.0451	1.007 (0.463 to 1.673)	7,184 (3,269 to 11,013)	7,287 (3,460 to 12,200)	0.944
rv0830	rv0830		0.859 (0.66 to 1.127)	1,774 (1,192 to 2,571)	1,525 (1,060 to 2,180)	0.0169	0.911 (0.675 to 1.277)	1,818 (1,439 to 2,769)	1,655 (1,290 to 2,410)	0.197
rv0831c	rv0831c		1.156 (0.7 to 1.545)	7,455 (4,189 to 10,742)	8,641 (4,720 to 12,000)	0.00589	1 (0.698 to 1.328)	7,880 (5,553 to 10,917)	7,884 (5,440 to 10,500)	0.997
rv0832	rv0832	PE_PGRS12	0.843 (0.359 to 1.249)	1,971 (822.4 to 2,884)	1,659 (727 to 2,430)	0.0597	0.926 (0.347 to 1.52)	2,126 (838.7 to 3,176)	1,983 (680 to 3,160)	0.477
rv0833	rv0833	PE_PGRS13	0.806 (0.0652 to 2.1)	10,161 (920.2 to 33,250)	8,118 (840 to 20,600)	0.186	0.87 (0.0853 to 2.359)	9,898 (964.3 to 25,920)	8,589 (913 to 20,400)	0.43
rv0834c	rv0834c	PE_PGRS14	0.785 (0.617 to 0.969)	2,871 (1,868 to 3,526)	2,246 (1,780 to 2,800)	0.00142	0.929 (0.733 to 1.218)	3,200 (2,395 to 4,125)	2,985 (2,190 to 4,330)	0.348
rv0835	lpqq		1.255 (0.802 to 2.057)	1,176 (736 to 2,079)	1,475 (901 to 2,540)	0.00881	1.046 (0.665 to 1.924)	1,197 (784.5 to 1,914)	1,256 (772 to 2,280)	0.64
rv0836c	rv0836c		0.909 (0.653 to 1.343)	144.8 (88.93 to 266.2)	131.5 (91.6 to 249)	0.103	0.989 (0.704 to 1.343)	138.2 (101.4 to 169.3)	136.9 (96.8 to 176)	0.868
rv0837c	rv0837c		0.899 (0.768 to 1.058)	227 (172.1 to 278.9)	203.9 (168 to 244)	0.0797	0.993 (0.745 to 1.406)	220.9 (169.6 to 274.3)	221.2 (168 to 330)	0.92
rv0838	lpqr		1.021 (0.488 to 2.053)	615.5 (344.5 to 1,219)	628.4 (310 to 1,350)	0.874	1.055 (0.52 to 2.012)	599.9 (327.7 to 1,156)	631.8 (323 to 1,210)	0.694
rv0839	rv0839		1.194 (0.334 to 2.383)	422.3 (127.5 to 861.6)	503.6 (139 to 1,030)	0.201	1.102 (0.258 to 2.369)	425.5 (129.7 to 898.4)	469 (120 to 1,130)	0.554
rv0840c	rv0840c	pip	0.967 (0.514 to 1.534)	196.3 (126.9 to 295.7)	190.4 (103 to 295)	0.605	0.849 (0.537 to 1.28)	198.1 (124.8 to 284.5)	168 (108 to 259)	0.0446
rv0841c	rv0841c	rv0841	0.917 (0.0365 to 2.722)	401.2 (19.39 to 1,336)	368.1 (14.9 to 1,220)	0.69	0.974 (0.0426 to 2.929)	384.3 (17.66 to 1,263)	374 (17 to 1,130)	0.916
rv0842	rv0842		0.978 (0.665 to 1.448)	436.9 (312.1 to 666.2)	427.4 (313 to 682)	0.682	0.958 (0.588 to 1.477)	421.9 (300.9 to 635.9)	404.4 (266 to 616)	0.536
rv0843	rv0843		0.974 (0.604 to 1.453)	133.7 (91.16 to 202.7)	130.2 (85.1 to 192)	0.666	0.985 (0.625 to 1.686)	132.8 (90.94 to 181.8)	131.3 (83.3 to 210)	0.838
rv0844c	narl		0.957 (0.599 to 1.331)	3,633 (1,980 to 5,655)	3,476 (2,250 to 4,930)	0.432	0.899 (0.611 to 1.211)	3,876 (2,163 to 5,495)	3,484 (2,410 to 5,010)	0.144
rv0845	rv0845		1.048 (0.526 to 1.685)	798 (426 to 1,347)	837 (433 to 1,360)	0.601	1.045 (0.526 to 1.84)	805.1 (433.4 to 1,381)	842 (421 to 1,490)	0.674
rv0846c	rv0846c		1.105 (0.823 to 1.59)	280.3 (206.2 to 425.3)	309.5 (230 to 446)	0.0844	0.884 (0.577 to 1.666)	276.8 (183.6 to 442.4)	246.6 (141 to 485)	0.122
rv0847	lpqs		0.68 (0.475 to 0.916)	521 (356.4 to 735)	353 (266 to 450)	3.78e-05	0.832 (0.526 to 1.276)	505.6 (365.7 to 761.7)	422 (285 to 619)	0.0419
rv0848	cysm3	cysK2	0.753 (0.4 to 1.356)	251.6 (130.8 to 418.3)	188.8 (107 to 351)	0.00227	0.988 (0.458 to 1.616)	247.8 (127.3 to 382.3)	246.6 (110 to 402)	0.891
rv0849	rv0849		0.865 (0.316 to 1.752)	318.1 (128.1 to 640.6)	274.8 (100 to 545)	0.278	0.973 (0.431 to 2.425)	318.8 (114.3 to 674.1)	313.2 (128 to 760)	0.852
rv0850	rv0850		1.05 (0.642 to 2.226)	118.8 (75.43 to 359.8)	126.5 (84.3 to 489)	0.415	1.053 (0.763 to 1.301)	103.9 (76.56 to 143.7)	109.5 (73.9 to 139)	0.43
rv0851c	rv0851c		1.036 (0.646 to 1.527)	367.1 (218.6 to 573.8)	380.1 (260 to 532)	0.54	0.923 (0.523 to 1.277)	358.9 (215.4 to 499.9)	331.4 (179 to 449)	0.249
rv0852	fadd16		1.559 (0.234 to 4.063)	238.2 (67.11 to 580)	372 (56.5 to 946)	0.0202	0.85 (0.21 to 2.078)	229.6 (63.75 to 538.6)	195.5 (48.8 to 481)	0.383
rv0853c	pdc		1.08 (0.678 to 1.735)	651.3 (412.6 to 1,016)	703.6 (400 to 1,220)	0.346	0.912 (0.447 to 1.561)	699.1 (420.1 to 1,159)	634.6 (334 to 1,120)	0.368
rv0854	rv0854		1.583 (0.8 to 3.169)	752.9 (368.4 to 1,504)	1,188 (657 to 2,200)	3.79e-05	0.894 (0.367 to 1.871)	746.5 (386.7 to 1,520)	658.5 (345 to 1,270)	0.379
rv0855	far		1.381 (0.624 to 2.159)	919.7 (441.4 to 1,377)	1,270 (568 to 2,060)	0.00115	0.936 (0.443 to 1.558)	918.4 (470 to 1,220)	863.6 (430 to 1,550)	0.47
rv0856	rv0856		1.353 (0.98 to 1.668)	1,663 (1,179 to 2,064)	2,259 (1,550 to 2,790)	2.79e-07	1.05 (0.8 to 1.344)	1,696 (1,195 to 2,045)	1,786 (1,280 to 2,330)	0.486
rv0857	rv0857		1.183 (0.675 to 1.983)	1,513 (867.4 to 2,737)	1,791 (919 to 3,130)	0.0697	1.057 (0.52 to 2.019)	1,559 (930.1 to 3,004)	1,657 (845 to 3,150)	0.597
rv0858c	rv0858c		0.978 (0.532 to 1.309)	515.1 (294.7 to 727)	503.4 (283 to 686)	0.754	0.995 (0.468 to 1.381)	521.4 (278.9 to 722.3)	520.1 (240 to 781)	0.956
rv0859	fada		0.799 (0.684 to 0.954)	4,102 (3,027 to 5,454)	3,282 (2,490 to 4,160)	0.0022	0.978 (0.823 to 1.163)	4,105 (3,506 to 5,076)	4,013 (3,300 to 4,880)	0.738
rv0860	fadb		0.867 (0.335 to 1.582)	2,762 (1,059 to 5,103)	2,398 (875 to 4,450)	0.227	0.993 (0.365 to 1.996)	2,918 (1,069 to 5,026)	2,911 (1,080 to 5,640)	0.958
rv0861c	rv0861c	ercC3	0.928 (0.524 to 1.345)	1,447 (884.1 to 2,592)	1,340 (788 to 2,320)	0.242	1.025 (0.601 to 1.623)	1,630 (939.5 to 2,801)	1,676 (943 to 2,840)	0.756
rv0862c	rv0862c		0.936 (0.754 to 1.255)	971.7 (669.5 to 1,347)	905.7 (713 to 1,150)	0.267	1.05 (0.79 to 1.78)	1,025 (752.3 to 1,384)	1,083 (819 to 1,920)	0.477
rv0863	rv0863		0.922 (0.336 to 1.407)	4,465 (1,587 to 8,338)	4,124 (1,510 to 7,100)	0.363	0.892 (0.265 to 1.455)	4,591 (1,629 to 7,136)	4,150 (1,240 to 6,560)	0.276
rv0864	moac2		0.956 (0.457 to 1.889)	5,089 (2,211 to 9,607)	4,863 (2,160 to 9,200)	0.702	1.062 (0.541 to 1.855)	5,457 (2,576 to 9,805)	5,797 (2,790 to 9,690)	0.599
rv0865	mog		0.954 (0.302 to 2.059)	1,838 (626.1 to 3,953)	1,754 (571 to 3,970)	0.754	1.169 (0.359 to 2.55)	1,966 (671.9 to 4,177)	2,297 (736 to 5,140)	0.367
rv0866	moae2		0.91 (0.534 to 1.555)	1,755 (949.5 to 2,957)	1,594 (940 to 2,680)	0.31	1.026 (0.541 to 1.702)	1,831 (1,067 to 2,937)	1,882 (970 to 3,050)	0.797
rv0867c	rv0867c	rpfA	1.136 (0.291 to 2.623)	3,839 (596.4 to 8,247)	4,321 (774 to 8,640)	0.33	1.141 (0.243 to 2.435)	4,163 (1,149 to 9,133)	4,784 (1,090 to 11,600)	0.374
rv0868c	moad2		0.994 (0.386 to 2.002)	1,056 (293.5 to 2,017)	1,043 (408 to 1,930)	0.953	1.137 (0.412 to 2.128)	1,082 (479 to 2,030)	1,229 (474 to 2,140)	0.3
rv0869c	moaa2		0.947 (0.27 to 1.559)	2,707 (771.8 to 4,723)	2,559 (695 to 4,420)	0.622	1.066 (0.317 to 1.809)	2,969 (838.9 to 4,728)	3,167 (940 to 5,600)	0.615
rv0870c	rv0870c		1.126 (0.794 to 1.506)	3,913 (2,362 to 5,155)	4,409 (2,670 to 6,010)	0.0201	1.123 (0.645 to 1.618)	4,127 (3,071 to 5,274)	4,648 (2,700 to 6,920)	0.0724
rv0871	cspb		0.962 (0.583 to 1.548)	6,423 (3,468 to 10,757)	6,176 (3,380 to 10,400)	0.594	1.027 (0.653 to 1.61)	6,729 (4,412 to 11,293)	6,915 (4,660 to 11,700)	0.739
rv0872c	rv0872c	PE_PGRS15	0.922 (0.303 to 1.621)	5,383 (1,591 to 9,394)	4,937 (1,520 to 8,490)	0.445	0.896 (0.286 to 1.829)	5,685 (1,674 to 10,405)	5,159 (1,540 to 12,100)	0.358
rv0873	fade10		1.129 (0.717 to 1.461)	2,401 (1,490 to 3,152)	2,713 (1,500 to 3,590)	0.0271	0.978 (0.544 to 1.44)	2,486 (1,566 to 3,441)	2,437 (1,430 to 3,840)	0.747
rv0874c	rv0874c		0.967 (0.163 to 2.247)	540.3 (105.2 to 1,339)	522.6 (87.2 to 1,340)	0.843	1.127 (0.143 to 2.86)	593.5 (102.3 to 1,511)	667.7 (87.7 to 1,720)	0.559
rv0875c	rv0875c		0.974 (0.639 to 1.493)	1,201 (737.5 to 1,894)	1,167 (721 to 1,830)	0.711	1.03 (0.597 to 1.65)	1,306 (741.7 to 1,983)	1,341 (841 to 1,970)	0.712
rv0876c	rv0876c		1.062 (0.768 to 1.323)	1,276 (928 to 1,593)	1,356 (987 to 1,690)	0.233	1.01 (0.774 to 1.387)	1,326 (897.6 to 1,711)	1,338 (948 to 1,770)	0.882
rv0877	rv0877		1.142 (0.55 to 1.815)	4,574 (1,783 to 7,907)	5,221 (2,210 to 9,360)	0.116	1.013 (0.502 to 1.672)	4,625 (2,020 to 6,794)	4,684 (2,240 to 7,320)	0.893
rv0878c	rv0878c	PPE13	1.256 (0.318 to 2.392)	849.5 (226.2 to 1,523)	1,069 (279 to 2,100)	0.0899	1.017 (0.236 to 1.924)	843 (219.9 to 1,543)	858.7 (197 to 1,660)	0.905
rv0879c	rv0879c		1.011 (0.454 to 1.424)	1,636 (723.8 to 2,323)	1,654 (739 to 2,260)	0.879	0.977 (0.394 to 1.49)	1,750 (700.2 to 2,380)	1,710 (636 to 2,450)	0.794
rv0880	rv0880		0.973 (0.598 to 1.422)	1,388 (859.6 to 1,786)	1,351 (749 to 1,990)	0.678	0.93 (0.538 to 1.432)	1,413 (878.8 to 1,844)	1,317 (722 to 2,130)	0.325
rv0881	rv0881		0.965 (0.668 to 1.453)	899.6 (610.7 to 1,097)	867.3 (597 to 1,200)	0.513	0.966 (0.561 to 1.443)	880.8 (661.9 to 1,140)	850.5 (529 to 1,220)	0.607
rv0882	rv0882		0.96 (0.42 to 1.715)	290.8 (118 to 517.6)	279.4 (125 to 523)	0.694	1.021 (0.406 to 1.753)	289.9 (106.1 to 562.1)	296.5 (116 to 575)	0.869
rv0883c	rv0883c		1.415 (0.753 to 2.245)	3,131 (1,727 to 5,191)	4,446 (2,340 to 7,300)	9.1e-05	0.946 (0.542 to 1.595)	3,249 (2,069 to 5,187)	3,083 (1,730 to 5,220)	0.589
rv0884c	serc		0.879 (0.387 to 1.656)	1,193 (442.2 to 1,797)	1,048 (423 to 1,810)	0.0723	0.917 (0.628 to 1.403)	1,223 (918.5 to 1,607)	1,129 (775 to 1,870)	0.247
rv0885	rv0885		1.971 (1.552 to 2.556)	986.7 (678.9 to 1,515)	1,948 (1,270 to 2,860)	4.32e-18	0.845 (0.563 to 1.219)	1,013 (773.4 to 1,608)	854.6 (635 to 1,240)	0.0367
rv0886	fprb		1.649 (0.923 to 2.127)	278.5 (168.9 to 517.3)	457.9 (311 to 716)	7.75e-11	1.032 (0.662 to 1.427)	253 (166 to 363.4)	260.6 (171 to 363)	0.626
rv0887c	rv0887c		1.246 (0.282 to 2.58)	220.9 (68.35 to 559)	274.2 (80.3 to 610)	0.113	1.035 (0.351 to 2.597)	204 (69.86 to 426.3)	211.1 (70.2 to 522)	0.833
rv0888	rv0888		3.424 (2.169 to 4.552)	231.1 (184 to 293.7)	791.7 (558 to 1,020)	2.13e-22	0.933 (0.662 to 1.317)	200.6 (137.3 to 255.7)	187.6 (132 to 266)	0.355
rv0889c	cita		0.865 (0.459 to 1.12)	1,275 (687.1 to 1,807)	1,104 (607 to 1,490)	0.0457	0.944 (0.456 to 1.259)	1,297 (688 to 1,759)	1,225 (587 to 1,670)	0.473
rv0890c	rv0890c		0.944 (0.594 to 1.542)	2,309 (1,517 to 3,816)	2,179 (1,320 to 3,570)	0.475	1.065 (0.726 to 1.796)	2,507 (1,646 to 4,229)	2,669 (1,830 to 4,390)	0.465
rv0891c	rv0891c		0.88 (0.229 to 2.406)	2,114 (383.8 to 6,160)	1,849 (456 to 4,810)	0.486	0.977 (0.237 to 3.045)	2,247 (385.1 to 6,230)	2,223 (481 to 6,440)	0.911
rv0892	rv0892		1.251 (0.822 to 1.908)	2,059 (1,323 to 2,982)	2,576 (1,610 to 3,780)	0.0011	1.238 (0.793 to 2.107)	2,131 (1,455 to 2,851)	2,641 (1,630 to 4,350)	0.00763
rv0893c	rv0893c		0.89 (0.285 to 2.099)	1,217 (314.8 to 3,112)	1,080 (305 to 2,740)	0.495	1.025 (0.271 to 2.624)	1,307 (352 to 3,420)	1,337 (361 to 3,640)	0.903
rv0894	rv0894		1.001 (0.662 to 1.422)	132.3 (95.47 to 188.4)	132.5 (88.8 to 187)	0.985	1.031 (0.755 to 1.478)	131.1 (99.39 to 180)	135.3 (97.8 to 195)	0.638
rv0895	rv0895		0.922 (0.296 to 1.578)	187.1 (57.21 to 325.7)	172.6 (51.2 to 290)	0.445	1.007 (0.306 to 1.931)	186.7 (52.56 to 369.9)	188.6 (50 to 382)	0.96
rv0896	glta2		0.97 (0.813 to 1.228)	16,362 (9,171 to 21,260)	15,816 (9,340 to 19,900)	0.577	1.036 (0.795 to 1.322)	17,341 (13,883 to 22,547)	17,962 (14,300 to 22,600)	0.572
rv0897c	rv0897c		0.965 (0.708 to 1.354)	586.5 (391.9 to 837.7)	565.5 (406 to 786)	0.514	1.01 (0.66 to 1.461)	587.5 (403.4 to 818.3)	593.1 (396 to 876)	0.898
rv0898c	rv0898c		1.004 (0.374 to 1.494)	1,113 (537.3 to 2,017)	1,117 (506 to 1,840)	0.966	0.927 (0.38 to 1.294)	1,132 (536 to 1,906)	1,047 (451 to 1,490)	0.4
rv0899	ompa		0.986 (0.683 to 1.294)	678.5 (414.1 to 921.1)	670.9 (400 to 883)	0.794	0.85 (0.531 to 1.219)	718.3 (508.1 to 965.9)	612.1 (397 to 922)	0.044
rv0900	rv0900		0.973 (0.914 to 1.035)	1,213 (1,054 to 1,318)	1,183 (966 to 1,320)	0.636	0.933 (0.857 to 1.001)	1,339 (1,241 to 1,485)	1,249 (1,150 to 1,380)	0.346
rv0901	rv0901		1.033 (0.807 to 1.25)	1,557 (1,150 to 2,021)	1,609 (1,260 to 2,060)	0.523	1.058 (0.771 to 1.342)	1,593 (1,242 to 1,932)	1,690 (1,080 to 2,170)	0.377
rv0902c	rv0902c	prrB	1.038 (0.393 to 1.645)	1,357 (564.1 to 2,308)	1,407 (553 to 2,230)	0.688	1.017 (0.338 to 1.82)	1,425 (571.3 to 2,453)	1,452 (507 to 2,650)	0.89
rv0903c	rv0903c	prrA	1.029 (0.306 to 1.952)	1,506 (427.8 to 2,489)	1,551 (409 to 2,550)	0.802	0.927 (0.215 to 1.62)	1,658 (505.4 to 2,779)	1,534 (378 to 2,460)	0.538
rv0904c	accd3		0.873 (0.207 to 2.005)	606.3 (136.7 to 1,442)	529.4 (129 to 1,220)	0.374	0.949 (0.178 to 2.348)	616.9 (113.4 to 1,582)	587 (111 to 1,510)	0.781
rv0905	echa6		0.664 (0.406 to 0.998)	5,182 (3,185 to 8,692)	3,439 (2,150 to 5,770)	2.51e-06	0.962 (0.56 to 1.204)	5,431 (3,566 to 7,330)	5,225 (3,070 to 6,850)	0.559
rv0906	rv0906		0.704 (0.508 to 1.08)	2,052 (1,320 to 3,136)	1,443 (922 to 2,330)	3.9e-05	0.98 (0.692 to 1.511)	2,206 (1,451 to 3,513)	2,160 (1,480 to 3,360)	0.813
rv0907	rv0907		0.924 (0.72 to 1.056)	1,319 (959.2 to 1,673)	1,218 (925 to 1,480)	0.172	1.058 (0.846 to 1.432)	1,381 (1,107 to 1,701)	1,460 (1,190 to 2,060)	0.368
rv0908	ctpe		0.924 (0.464 to 1.527)	1,222 (569.5 to 2,117)	1,131 (486 to 1,880)	0.379	1.034 (0.454 to 1.871)	1,260 (650.5 to 2,071)	1,309 (593 to 2,260)	0.754
rv0909	rv0909		1.024 (0.711 to 1.413)	3,363 (2,230 to 4,325)	3,445 (2,120 to 4,430)	0.744	0.901 (0.601 to 1.29)	3,563 (2,734 to 4,345)	3,221 (2,210 to 4,640)	0.271
rv0910	rv0910		1.016 (0.684 to 1.43)	3,878 (2,558 to 5,387)	3,963 (1,960 to 5,550)	0.777	0.932 (0.536 to 1.435)	4,120 (2,711 to 5,693)	3,850 (2,210 to 5,840)	0.326
rv0911	rv0911		1.035 (0.537 to 1.539)	1,612 (769.3 to 2,484)	1,667 (803 to 2,550)	0.654	0.998 (0.516 to 1.464)	1,656 (907 to 2,518)	1,652 (879 to 2,430)	0.978
rv0912	rv0912		1.27 (0.711 to 1.615)	976.9 (584.9 to 1,263)	1,243 (680 to 1,610)	1.42e-05	1.036 (0.844 to 1.394)	968.2 (732.2 to 1,224)	1,002 (789 to 1,280)	0.58
rv0913c	rv0913c		1.647 (1.112 to 2.129)	640.7 (342.1 to 842.8)	1,056 (616 to 1,320)	2.47e-11	1.087 (0.665 to 1.428)	644 (406.2 to 832.2)	700.1 (447 to 960)	0.194
rv0914c	rv0914c		1.438 (0.627 to 2.554)	776.8 (371.8 to 1,457)	1,118 (519 to 2,030)	0.00201	1.053 (0.432 to 2.688)	791.5 (306.4 to 1,551)	840.7 (320 to 2,300)	0.734
rv0915c	rv0915c	PPE14;MTB41	1.069 (0.834 to 1.268)	275.8 (208.8 to 351.9)	294.7 (251 to 363)	0.191	0.929 (0.678 to 1.225)	264.4 (193.8 to 333.4)	245.9 (170 to 344)	0.287
rv0916c	rv0916c	PE7;MTB10	0.945 (0.535 to 1.467)	232.7 (116.9 to 342.6)	219.2 (112 to 332)	0.438	0.843 (0.384 to 1.301)	226.4 (108.2 to 338.1)	190.5 (78.2 to 270)	0.08
rv0917	betp		1.046 (0.275 to 1.621)	2,478 (497.1 to 4,165)	2,575 (601 to 4,190)	0.687	1 (0.252 to 1.648)	2,583 (571 to 4,126)	2,581 (677 to 4,380)	0.997
rv0918	rv0918		0.898 (0.0446 to 1.435)	715.4 (31.21 to 1,301)	643 (32.2 to 1,090)	0.442	0.838 (0.0534 to 1.531)	736 (32.49 to 1,417)	620.6 (44 to 1,260)	0.261
rv0919	rv0919		0.958 (0.55 to 1.76)	267.9 (141.3 to 488.4)	256.7 (152 to 487)	0.695	0.988 (0.458 to 1.829)	269.7 (140.3 to 474.5)	266.9 (122 to 529)	0.926
rv0920c	rv0920c		0.942 (0.593 to 1.303)	869.8 (588.2 to 1,359)	819 (540 to 1,240)	0.307	1.052 (0.598 to 1.672)	877.9 (588.1 to 1,377)	924.6 (585 to 1,390)	0.509
rv0921	rv0921		0.94 (0.684 to 1.194)	3,463 (2,619 to 4,320)	3,254 (2,140 to 4,100)	0.276	0.901 (0.598 to 1.141)	3,507 (2,663 to 4,007)	3,160 (2,080 to 4,060)	0.143
rv0922	rv0922		0.949 (0.109 to 2.178)	7,757 (824.5 to 18,561)	7,348 (815 to 16,800)	0.748	0.992 (0.0988 to 2.347)	8,146 (809.2 to 21,369)	8,052 (804 to 19,100)	0.966
rv0923c	rv0923c		1.031 (0.662 to 1.786)	689.3 (312 to 1,254)	708.3 (368 to 1,270)	0.752	1.003 (0.57 to 1.867)	708.8 (339.9 to 1,289)	712.9 (358 to 1,380)	0.981
rv0924c	nramp	mntH;Mramp	1.038 (0.289 to 1.582)	929.3 (260.8 to 1,429)	963.6 (274 to 1,490)	0.73	1.062 (0.28 to 1.695)	956.7 (272.7 to 1,399)	1,015 (266 to 1,670)	0.636
rv0925c	rv0925c		1.279 (0.665 to 2.14)	1,936 (1,038 to 3,149)	2,479 (1,270 to 4,080)	0.00792	0.921 (0.445 to 1.676)	2,045 (1,007 to 3,721)	1,883 (894 to 3,340)	0.434
rv0926c	rv0926c		1.099 (0.557 to 1.661)	1,318 (701.9 to 2,062)	1,445 (737 to 2,190)	0.172	0.994 (0.4 to 1.628)	1,302 (588.5 to 2,100)	1,296 (530 to 2,250)	0.945
rv0927c	rv0927c		0.915 (0.528 to 1.402)	799.1 (467.6 to 1,338)	730.4 (446 to 1,160)	0.255	0.866 (0.443 to 1.716)	872.4 (471.5 to 1,414)	765.9 (372 to 1,600)	0.144
rv0928	phos2	pstS3	0.858 (0.497 to 1.138)	4,745 (2,737 to 6,589)	4,074 (1,940 to 5,560)	0.0221	0.934 (0.538 to 1.435)	4,974 (3,179 to 6,630)	4,652 (2,820 to 7,070)	0.348
rv0929	pstc2		0.931 (0.651 to 1.246)	2,330 (1,648 to 2,888)	2,166 (1,560 to 2,690)	0.223	0.989 (0.689 to 1.309)	2,381 (1,834 to 3,145)	2,353 (1,630 to 3,130)	0.88
rv0930	psta1		0.886 (0.584 to 1.356)	1,300 (787.9 to 2,241)	1,149 (695 to 1,930)	0.147	0.958 (0.58 to 1.526)	1,388 (902.3 to 2,140)	1,330 (777 to 2,160)	0.646
rv0931c	pknd		0.854 (0.344 to 1.17)	8,483 (3,370 to 12,030)	7,253 (2,600 to 10,200)	0.0877	0.965 (0.43 to 1.362)	9,060 (3,334 to 13,468)	8,747 (3,740 to 11,600)	0.708
rv0932c	psts	pstS2	0.9 (0.573 to 1.153)	17,131 (9,142 to 22,237)	15,399 (7,960 to 20,400)	0.0788	1.034 (0.634 to 1.422)	17,727 (11,960 to 21,764)	18,319 (11,700 to 23,800)	0.601
rv0933	pstb		1.008 (0.598 to 1.385)	2,860 (1,402 to 4,147)	2,886 (1,500 to 4,140)	0.893	1 (0.631 to 1.315)	2,914 (1,831 to 4,051)	2,919 (1,800 to 3,880)	0.994
rv0934	phos1	pstS1;phoS	1.114 (0.586 to 1.593)	3,694 (2,116 to 5,307)	4,127 (1,900 to 5,710)	0.125	1.001 (0.534 to 1.471)	3,876 (2,127 to 5,238)	3,886 (2,100 to 5,710)	0.991
rv0935	pstc	pstC1	1.056 (0.43 to 1.591)	2,597 (977.3 to 4,080)	2,741 (984 to 4,260)	0.546	1.072 (0.455 to 1.699)	2,836 (1,170 to 4,726)	3,050 (1,300 to 4,850)	0.494
rv0936	psta2		1.112 (0.792 to 1.549)	1,402 (928.4 to 2,114)	1,559 (913 to 2,470)	0.0734	1.13 (0.694 to 1.741)	1,446 (1,007 to 2,236)	1,636 (965 to 2,630)	0.0965
rv0937c	rv0937c		1.288 (0.816 to 1.909)	845.9 (633.8 to 1,197)	1,092 (669 to 1,600)	0.000249	1.028 (0.742 to 1.53)	834.9 (618.6 to 1,196)	859.1 (663 to 1,240)	0.68
rv0938	rv0938		1.017 (0.703 to 1.521)	1,024 (708 to 1,856)	1,042 (732 to 1,760)	0.786	1.042 (0.667 to 1.621)	1,053 (635.4 to 1,640)	1,099 (674 to 1,700)	0.602
rv0939	rv0939		1.066 (0.416 to 1.854)	1,160 (438.7 to 2,107)	1,237 (469 to 2,220)	0.567	0.978 (0.419 to 1.808)	1,183 (487.6 to 2,158)	1,157 (510 to 2,070)	0.857
rv0940c	rv0940c		0.737 (0.547 to 0.917)	1,953 (1,424 to 2,443)	1,440 (1,040 to 1,870)	0.00014	1.107 (0.785 to 1.492)	2,065 (1,541 to 2,476)	2,288 (1,630 to 3,030)	0.0943
rv0941c	rv0941c		0.98 (0.563 to 1.354)	1,688 (917.8 to 2,547)	1,654 (909 to 2,290)	0.764	0.965 (0.518 to 1.514)	1,762 (899.2 to 2,640)	1,700 (878 to 2,630)	0.69
rv0942	rv0942		1.121 (0.161 to 2.466)	242.9 (33.32 to 601.3)	271.3 (35.5 to 756)	0.439	0.956 (0.125 to 2.524)	206.5 (29.62 to 523.9)	195.8 (26.4 to 459)	0.809
rv0943c	rv0943c		0.946 (0.454 to 1.804)	63.44 (22.49 to 199.1)	60.78 (22.6 to 220)	0.602	1.028 (0.356 to 2.456)	52.93 (19.55 to 126.7)	54.93 (18.1 to 147)	0.86
rv0944	rv0944		0.91 (0.0245 to 2.035)	632.9 (16.96 to 1,516)	575.7 (14.9 to 1,280)	0.566	1.024 (0.0214 to 2.358)	692.3 (10.83 to 1,601)	713 (11.8 to 1,710)	0.897
rv0945	rv0945		0.974 (0.55 to 1.856)	1,098 (574.8 to 2,029)	1,069 (512 to 2,060)	0.821	0.994 (0.542 to 1.843)	1,122 (615.1 to 2,006)	1,115 (588 to 2,000)	0.966
rv0946c	pgi		1.054 (0.645 to 1.819)	1,722 (1,022 to 2,993)	1,814 (1,020 to 3,320)	0.575	0.99 (0.561 to 1.784)	1,818 (1,120 to 3,325)	1,802 (1,060 to 3,430)	0.923
rv0947c	rv0947c		1.128 (1.015 to 1.241)	1,133 (897.7 to 1,365)	1,279 (1,050 to 1,440)	0.0178	1.205 (0.831 to 1.588)	1,135 (906.9 to 1,301)	1,375 (978 to 1,760)	0.00842
rv0948c	rv0948c		1.144 (0.49 to 1.953)	2,669 (1,120 to 4,524)	3,054 (1,240 to 5,110)	0.178	1.013 (0.389 to 2.022)	2,743 (1,077 to 4,414)	2,793 (1,070 to 5,470)	0.907
rv0949	uvrd	uvrD1	0.961 (0.642 to 1.272)	1,243 (831.1 to 1,712)	1,193 (822 to 1,640)	0.468	1.053 (0.754 to 1.512)	1,260 (890.3 to 1,726)	1,326 (947 to 1,870)	0.405
rv0950c	rv0950c		1.031 (0.657 to 1.586)	9,023 (5,317 to 14,453)	9,312 (5,090 to 15,200)	0.698	0.934 (0.646 to 1.439)	9,476 (6,836 to 14,826)	8,852 (6,160 to 13,600)	0.434
rv0951	succ		0.826 (0.564 to 1.142)	4,837 (3,339 to 7,073)	3,999 (2,370 to 5,310)	0.00659	0.923 (0.642 to 1.396)	5,045 (3,622 to 6,855)	4,666 (3,530 to 6,740)	0.287
rv0952	sucd		0.823 (0.354 to 1.33)	6,334 (3,025 to 9,721)	5,234 (2,320 to 8,710)	0.0197	0.947 (0.464 to 1.722)	6,666 (3,345 to 10,080)	6,405 (3,070 to 11,100)	0.557
rv0953c	rv0953c		0.821 (0.449 to 1.221)	388 (216.6 to 610.2)	318.7 (180 to 479)	0.0133	0.926 (0.502 to 1.509)	388 (200.1 to 570.7)	360.4 (191 to 598)	0.333
rv0954	rv0954		1.008 (0.739 to 1.447)	13,006 (9,169 to 19,602)	13,143 (8,220 to 20,800)	0.88	1.026 (0.762 to 1.391)	13,465 (10,518 to 18,715)	13,833 (10,500 to 19,700)	0.689
rv0955	rv0955		1.071 (0.572 to 2.025)	2,821 (1,242 to 5,215)	3,015 (1,400 to 5,580)	0.51	1.078 (0.45 to 1.929)	3,019 (1,431 to 5,985)	3,249 (1,530 to 5,900)	0.524
rv0956	purn		1.048 (0.639 to 1.624)	1,717 (839.9 to 2,648)	1,797 (905 to 2,770)	0.5	1.046 (0.693 to 1.505)	1,790 (1,184 to 2,717)	1,872 (1,210 to 2,690)	0.533
rv0957	purh		1.028 (0.371 to 2.19)	1,166 (459.1 to 2,359)	1,199 (414 to 2,490)	0.843	1.008 (0.365 to 2.124)	1,158 (472 to 2,343)	1,167 (448 to 2,370)	0.959
rv0958	rv0958		1.07 (0.661 to 1.668)	1,151 (764.2 to 1,826)	1,230 (769 to 2,060)	0.412	0.999 (0.643 to 1.607)	1,180 (773.5 to 1,909)	1,181 (746 to 1,950)	0.992
rv0959	rv0959		0.972 (0.555 to 1.72)	1,218 (695.2 to 2,192)	1,184 (689 to 2,290)	0.774	1.045 (0.58 to 1.888)	1,249 (739.2 to 2,085)	1,306 (712 to 2,360)	0.689
rv0960	rv0960		1.022 (0.56 to 1.441)	837.2 (442.1 to 1,259)	854.9 (470 to 1,230)	0.75	1.124 (0.517 to 1.854)	859 (435.4 to 1,348)	966 (480 to 1,550)	0.222
rv0961	rv0961		1.075 (0.26 to 1.999)	1,005 (138 to 1,745)	1,078 (155 to 1,790)	0.4	1.052 (0.424 to 1.718)	1,097 (544.9 to 1,902)	1,154 (534 to 1,880)	0.578
rv0962c	rv0962c	lprP	0.99 (0.564 to 1.932)	118.2 (46.22 to 216.8)	117.1 (54.1 to 202)	0.921	1.115 (0.6 to 2.392)	114 (46.76 to 233.2)	128.5 (56.6 to 293)	0.404
rv0963c	rv0963c		0.948 (0.399 to 1.466)	474.4 (205.9 to 726.9)	449.4 (197 to 662)	0.551	0.938 (0.421 to 1.34)	480.4 (205.7 to 737.2)	449.6 (198 to 613)	0.497
rv0964c	rv0964c		1.051 (0.313 to 2.3)	587.3 (176.7 to 1,256)	617.5 (182 to 1,370)	0.749	1.062 (0.355 to 2.311)	584.1 (164.9 to 1,213)	622 (197 to 1,370)	0.72
rv0965c	rv0965c		1.296 (1.045 to 1.757)	2,284 (1,691 to 3,235)	2,958 (2,000 to 4,270)	8.27e-07	1.059 (0.655 to 1.696)	2,340 (1,785 to 3,411)	2,479 (1,620 to 4,110)	0.489
rv0966c	rv0966c		1.283 (0.934 to 1.981)	1,613 (1,163 to 2,436)	2,069 (1,370 to 3,160)	0.00133	0.989 (0.636 to 1.634)	1,678 (1,162 to 2,485)	1,669 (1,040 to 2,950)	0.897
rv0967	rv0967		0.987 (0.763 to 1.206)	829.8 (641.2 to 979.5)	819.4 (628 to 995)	0.808	0.912 (0.789 to 1.097)	836.2 (730.8 to 973.1)	763.1 (642 to 901)	0.203
rv0968	rv0968		0.984 (0.608 to 1.29)	932.1 (580.5 to 1,275)	917.7 (574 to 1,270)	0.777	0.889 (0.495 to 1.127)	933.1 (541.8 to 1,246)	829.8 (458 to 1,050)	0.11
rv0969	ctpv		0.86 (0.522 to 1.263)	586.9 (331.6 to 875.1)	504.6 (298 to 769)	0.0246	0.939 (0.611 to 1.277)	575.4 (379.6 to 927.6)	539.3 (384 to 789)	0.369
rv0970	rv0970		0.903 (0.163 to 2.246)	2,063 (334.7 to 5,271)	1,870 (358 to 5,380)	0.513	1.034 (0.15 to 2.502)	2,105 (355.2 to 5,013)	2,189 (337 to 5,700)	0.846
rv0971c	echa7		0.793 (0.327 to 1.718)	521.8 (209.2 to 1,102)	413.4 (166 to 883)	0.121	1.08 (0.476 to 2.237)	517.2 (211.2 to 1,121)	559.3 (218 to 1,240)	0.64
rv0972c	fade12		0.879 (0.383 to 1.582)	279.6 (117.9 to 615)	245 (115 to 544)	0.204	1.002 (0.429 to 1.866)	275.5 (108.5 to 503.5)	276.3 (125 to 524)	0.989
rv0973c	acca2		0.808 (0.375 to 1.314)	340.7 (188.1 to 479.3)	275.4 (133 to 467)	0.0188	1.045 (0.535 to 1.478)	334.5 (179.5 to 455.6)	349.3 (191 to 516)	0.585
rv0974c	accd2		0.845 (0.325 to 1.549)	496.5 (183.8 to 970.4)	420.7 (161 to 811)	0.139	0.997 (0.41 to 1.808)	500.2 (174.6 to 944)	500.2 (194 to 973)	0.981
rv0975c	fade13		0.82 (0.573 to 1.51)	317.3 (256 to 641.5)	261.4 (198 to 622)	0.00321	1.058 (0.799 to 1.423)	303.1 (245.1 to 413.9)	320.6 (255 to 465)	0.364
rv0976c	rv0976c		0.715 (0.267 to 1.461)	299.4 (109.3 to 560.4)	215.8 (84 to 530)	0.00119	1.051 (0.332 to 1.734)	313.9 (102.7 to 480.3)	330.8 (105 to 548)	0.642
rv0977	rv0977	PE_PGRS16	1.27 (0.239 to 2.991)	540.7 (134.1 to 1,371)	684.3 (141 to 1,730)	0.161	1.053 (0.225 to 2.725)	536.6 (125.2 to 1,301)	570.9 (126 to 1,580)	0.781
rv0978c	rv0978c	PE_PGRS17	0.917 (0.289 to 1.482)	73.32 (15.46 to 149.1)	67.7 (18.4 to 146)	0.393	0.942 (0.246 to 1.759)	59.45 (15.34 to 103.6)	56.15 (15.4 to 106)	0.647
rv0979A	rv0979A		0.981 (0.73 to 1.269)	4,777 (2,992 to 6,182)	4,674 (3,220 to 6,080)	0.749	0.995 (0.754 to 1.187)	5,039 (4,042 to 6,272)	5,009 (3,750 to 5,850)	0.946
rv0979c	rv0979c		0.987 (0.313 to 1.688)	169.8 (40.88 to 376.1)	167.5 (42.5 to 367)	0.936	0.846 (0.277 to 1.64)	141.8 (35.65 to 275.6)	120.6 (38.9 to 260)	0.428
rv0980c	rv0980c	PE_PGRS18	0.905 (0.286 to 1.671)	229.4 (82.43 to 454.9)	207.9 (71.8 to 408)	0.391	1 (0.324 to 2.098)	216.4 (80.62 to 415.1)	217.4 (74.4 to 478)	1
rv0981	rv0981	mprA	1.047 (0.121 to 4.325)	6,633 (1,315 to 29,089)	6,511 (1,210 to 18,100)	0.786	1.012 (0.113 to 8.121)	6,361 (1,419 to 29,261)	6,971 (1,290 to 32,500)	0.96
rv0982	rv0982	mprB	0.861 (0.503 to 1.559)	3,050 (1,338 to 5,910)	2,619 (1,280 to 4,950)	0.173	1.008 (0.471 to 1.859)	3,195 (1,661 to 5,741)	3,221 (1,540 to 6,080)	0.947
rv0983	rv0983		0.908 (0.66 to 1.15)	3,728 (2,818 to 6,221)	3,380 (2,350 to 4,210)	0.162	1.066 (0.733 to 1.599)	3,912 (3,167 to 6,075)	4,182 (3,250 to 5,770)	0.454
rv0984	moab2		0.833 (0.766 to 0.943)	8,717 (6,619 to 10,824)	7,262 (5,440 to 8,480)	0.00802	0.977 (0.703 to 1.153)	9,023 (7,437 to 11,268)	8,824 (6,520 to 9,990)	0.726
rv0985c	mscl		1.017 (0.605 to 1.662)	1,481 (792.9 to 2,399)	1,508 (755 to 2,390)	0.83	0.823 (0.562 to 1.397)	1,479 (1,019 to 2,328)	1,218 (835 to 1,950)	0.0211
rv0986	rv0986		0.78 (0.531 to 1.153)	2,160 (1,453 to 3,281)	1,691 (958 to 2,510)	0.000917	0.914 (0.624 to 1.828)	2,182 (1,682 to 3,240)	1,999 (1,480 to 3,780)	0.26
rv0987	rv0987		0.895 (0.648 to 1.398)	1,823 (1,280 to 2,922)	1,631 (1,000 to 2,510)	0.0833	1.058 (0.619 to 1.918)	1,869 (1,307 to 2,988)	1,980 (1,290 to 3,350)	0.5
rv0988	rv0988		0.865 (0.589 to 1.139)	2,199 (1,622 to 2,922)	1,900 (1,350 to 2,470)	0.0259	1.042 (0.719 to 1.618)	2,251 (1,605 to 3,076)	2,347 (1,700 to 3,570)	0.593
rv0989c	grcc2		0.816 (0.347 to 1.598)	704.7 (312.1 to 1,247)	574.2 (240 to 1,110)	0.117	0.93 (0.418 to 2.03)	723.8 (312.9 to 1,409)	682.5 (268 to 1,630)	0.598
rv0990c	rv0990c		0.783 (0.0956 to 2.197)	6,005 (702.1 to 16,888)	4,681 (594 to 12,800)	0.208	0.878 (0.125 to 3.052)	6,465 (752.1 to 18,004)	5,783 (853 to 20,500)	0.528
rv0991c	rv0991c		0.803 (0.434 to 1.451)	15,980 (9,512 to 28,414)	12,856 (5,920 to 23,400)	0.0379	0.772 (0.395 to 1.727)	16,285 (9,597 to 26,455)	12,600 (6,790 to 25,400)	0.0458
rv0992c	rv0992c		0.89 (0.33 to 2.037)	1,212 (383.7 to 2,812)	1,080 (385 to 2,660)	0.456	0.954 (0.297 to 2.141)	1,316 (419.1 to 3,127)	1,261 (379 to 3,190)	0.791
rv0993	galu		1.756 (1.055 to 3.083)	1,377 (886.3 to 2,630)	2,422 (1,300 to 4,580)	2.55e-07	0.987 (0.49 to 1.699)	1,369 (747.7 to 2,769)	1,348 (729 to 2,640)	0.906
rv0994	moea	moeA1	1.282 (0.447 to 2.276)	2,155 (891 to 4,287)	2,764 (989 to 4,950)	0.0209	0.927 (0.31 to 1.857)	2,123 (919.7 to 3,981)	1,973 (732 to 3,790)	0.534
rv0995	rimj		1.382 (1.021 to 1.686)	763.8 (584 to 909.3)	1,056 (796 to 1,290)	2.46e-10	1.037 (0.778 to 1.432)	754.6 (605.1 to 912.4)	784 (583 to 1,040)	0.577
rv0996	rv0996		1.356 (0.561 to 2.047)	4,754 (2,110 to 7,051)	6,442 (2,480 to 9,300)	0.00203	0.984 (0.38 to 1.557)	4,843 (2,132 to 6,848)	4,778 (1,830 to 7,320)	0.876
rv0997	rv0997		1.23 (0.701 to 1.992)	1,419 (991.3 to 2,311)	1,745 (944 to 2,960)	0.0181	1.119 (0.533 to 1.828)	1,477 (966 to 2,428)	1,655 (815 to 2,720)	0.202
rv0998	rv0998		0.957 (0.567 to 1.672)	642 (409.7 to 1,395)	613.5 (378 to 1,330)	0.601	1.03 (0.653 to 2.01)	614.8 (466.2 to 944.5)	640.9 (385 to 1,170)	0.705
rv0999	rv0999		1.098 (0.328 to 1.775)	1,147 (387.6 to 2,002)	1,260 (379 to 2,100)	0.398	1.031 (0.37 to 1.548)	1,193 (391.9 to 2,329)	1,231 (468 to 2,010)	0.779
rv1000	rv1000	rv1000c	0.723 (0.149 to 1.69)	1,342 (288.4 to 3,345)	967.5 (210 to 2,450)	0.0635	1.04 (0.139 to 2.528)	1,418 (304.4 to 3,582)	1,474 (214 to 3,740)	0.839
rv1001	arca		0.909 (0.421 to 1.954)	2,788 (1,149 to 6,121)	2,531 (1,030 to 5,490)	0.495	0.97 (0.409 to 2.294)	2,790 (1,194 to 6,106)	2,721 (1,130 to 6,210)	0.847
rv1002c	rv1002c		0.884 (0.529 to 1.411)	2,519 (1,214 to 4,252)	2,228 (1,100 to 3,800)	0.175	0.975 (0.543 to 1.706)	2,698 (1,503 to 4,445)	2,640 (1,450 to 4,720)	0.807
rv1003	rv1003		0.983 (0.527 to 1.453)	934.9 (548.2 to 1,359)	919.6 (503 to 1,390)	0.826	0.965 (0.443 to 1.519)	940.3 (539.6 to 1,391)	908.4 (395 to 1,500)	0.714
rv1004c	rv1004c		0.943 (0.549 to 1.333)	2,329 (1,111 to 3,128)	2,190 (1,100 to 3,010)	0.37	0.94 (0.495 to 1.421)	2,429 (1,146 to 3,293)	2,298 (1,090 to 3,760)	0.413
rv1005c	pabb		0.912 (0.595 to 1.304)	900.2 (522.1 to 1,299)	820.5 (479 to 1,250)	0.122	1.059 (0.637 to 1.39)	938.7 (586.8 to 1,361)	995.7 (619 to 1,350)	0.36
rv1006	rv1006		0.967 (0.451 to 1.486)	1,954 (818.1 to 3,114)	1,889 (814 to 3,090)	0.691	1.024 (0.501 to 1.483)	2,101 (956.2 to 3,325)	2,152 (993 to 3,310)	0.795
rv1007c	mets		0.884 (0.497 to 1.527)	1,518 (868 to 2,771)	1,342 (711 to 2,420)	0.213	0.936 (0.561 to 1.69)	1,536 (942.2 to 2,680)	1,436 (839 to 2,670)	0.525
rv1008	rv1008	tatD;yjjV	0.894 (0.614 to 1.137)	653.2 (431.2 to 897.8)	583.6 (351 to 782)	0.0591	0.926 (0.708 to 1.26)	655.5 (452 to 927.7)	607.6 (412 to 860)	0.271
rv1009	rv1009	rpfB	0.91 (0.683 to 1.284)	5,050 (3,331 to 7,506)	4,596 (3,000 to 6,720)	0.142	0.964 (0.676 to 1.442)	5,168 (3,714 to 8,044)	4,986 (3,500 to 7,700)	0.659
rv1010	ksga		0.987 (0.806 to 1.207)	2,012 (994.4 to 2,361)	1,980 (1,090 to 2,400)	0.817	1.262 (0.954 to 1.528)	2,134 (1,790 to 2,345)	2,701 (2,150 to 3,180)	0.00144
rv1011	rv1011	ispE	1.011 (0.338 to 1.806)	987.6 (320.2 to 1,874)	998.6 (287 to 1,840)	0.923	1 (0.343 to 1.905)	1,014 (359.6 to 1,916)	1,015 (370 to 1,850)	1
rv1012	rv1012		1.021 (0.431 to 1.584)	336.7 (129 to 558.4)	343.8 (134 to 589)	0.822	1.063 (0.501 to 1.798)	337.1 (127 to 528.9)	359.5 (155 to 611)	0.541
rv1013	pks16		0.92 (0.267 to 1.686)	7,788 (2,372 to 14,146)	7,187 (2,150 to 14,100)	0.467	0.862 (0.203 to 1.72)	8,157 (2,332 to 14,545)	7,078 (1,670 to 13,500)	0.279
rv1014c	pth		0.984 (0.438 to 2.024)	2,206 (902.2 to 4,700)	2,170 (878 to 4,680)	0.908	1.032 (0.463 to 2.233)	2,408 (1,064 to 4,992)	2,490 (1,120 to 5,390)	0.84
rv1015c	rply		0.981 (0.346 to 1.702)	2,954 (1,081 to 5,137)	2,900 (874 to 5,250)	0.858	0.928 (0.321 to 1.508)	3,134 (1,257 to 5,360)	2,907 (981 to 4,880)	0.536
rv1016c	lpqt		1.043 (0.713 to 1.38)	2,013 (1,365 to 2,564)	2,089 (1,490 to 2,710)	0.437	1.113 (0.64 to 1.689)	2,132 (1,613 to 2,546)	2,396 (1,350 to 3,800)	0.138
rv1017c	prsa		1.059 (0.613 to 1.904)	6,941 (3,908 to 12,658)	7,343 (3,860 to 13,900)	0.548	0.96 (0.537 to 1.861)	7,277 (4,101 to 12,509)	7,026 (3,730 to 12,900)	0.706
rv1018c	glmu		1.088 (0.762 to 1.343)	2,230 (1,317 to 2,896)	2,423 (1,580 to 3,110)	0.0892	0.974 (0.746 to 1.306)	2,424 (1,710 to 3,070)	2,385 (1,670 to 3,640)	0.715
rv1019	rv1019		0.943 (0.642 to 1.302)	769.4 (441.7 to 1,138)	727 (439 to 1,070)	0.31	1.042 (0.696 to 1.401)	762.4 (477.4 to 1,007)	795 (536 to 1,020)	0.54
rv1020	mfd		0.91 (0.633 to 1.227)	1,054 (574.1 to 1,654)	958.3 (586 to 1,420)	0.108	0.993 (0.667 to 1.301)	1,083 (717.1 to 1,605)	1,078 (761 to 1,600)	0.917
rv1021	rv1021		1.029 (0.428 to 1.811)	1,791 (705.3 to 3,000)	1,843 (657 to 3,180)	0.774	0.993 (0.384 to 1.712)	1,873 (817.7 to 3,376)	1,862 (743 to 3,370)	0.951
rv1022	lpqu		1.02 (0.671 to 1.298)	1,880 (1,153 to 2,559)	1,914 (1,220 to 2,450)	0.712	0.988 (0.687 to 1.286)	2,059 (1,413 to 2,494)	2,042 (1,350 to 2,670)	0.859
rv1023	eno		1.014 (0.252 to 1.599)	2,266 (620 to 3,610)	2,296 (640 to 3,470)	0.894	1.005 (0.229 to 1.85)	2,294 (655.5 to 3,352)	2,312 (501 to 3,860)	0.971
rv1024	rv1024		1.071 (0.622 to 1.684)	1,368 (715.6 to 2,208)	1,463 (768 to 2,400)	0.4	1.117 (0.69 to 1.681)	1,387 (830.3 to 2,215)	1,550 (939 to 2,460)	0.208
rv1025	rv1025		1.079 (0.638 to 2.048)	1,061 (556.9 to 1,967)	1,145 (588 to 2,400)	0.489	1.111 (0.645 to 2.094)	1,109 (612.6 to 2,004)	1,232 (653 to 2,310)	0.397
rv1026	rv1026		1.011 (0.515 to 1.793)	645 (399.9 to 1,743)	641.2 (447 to 1,280)	0.885	1.197 (0.511 to 3.297)	641.4 (390.8 to 1,847)	781.6 (458 to 2,300)	0.0965
rv1027c	kdpe		1.187 (0.624 to 1.651)	479.7 (250.4 to 679.6)	569.5 (305 to 778)	0.0236	1.07 (0.602 to 1.46)	473.2 (263.1 to 651.8)	506 (286 to 665)	0.388
rv1028A	rv1028A		1.097 (1.028 to 1.155)	926.1 (865.6 to 1,040)	1,015 (890 to 1,080)	0.0798	0.964 (0.872 to 1.025)	913.6 (869.2 to 974.2)	879.9 (847 to 925)	0.599
rv1028c	kdpd		0.997 (0.781 to 1.336)	181.6 (134.4 to 266.7)	180.9 (139 to 261)	0.96	0.931 (0.617 to 1.314)	176.6 (127.4 to 263.3)	164.6 (116 to 248)	0.316
rv1029	kdpa		1.111 (0.706 to 1.583)	252.2 (175.9 to 413.5)	280.1 (203 to 429)	0.074	0.992 (0.709 to 1.419)	249.6 (186.1 to 348.7)	248 (168 to 356)	0.908
rv1030	kdpb		1.045 (0.199 to 1.881)	591 (118.2 to 1,076)	618.3 (110 to 1,130)	0.731	1.02 (0.195 to 1.938)	588.6 (128.1 to 1,066)	603.9 (117 to 1,190)	0.893
rv1031	kdpc		0.935 (0.579 to 1.652)	507.6 (267.8 to 934.9)	474.7 (295 to 865)	0.512	0.969 (0.555 to 1.763)	510.4 (246.2 to 908.9)	495 (265 to 924)	0.786
rv1032c	rv1032c	trcS	1.408 (0.586 to 2.231)	635.3 (280.1 to 1,019)	894.2 (375 to 1,430)	0.00106	1.07 (0.429 to 1.85)	636.9 (250.1 to 1,054)	686.7 (258 to 1,200)	0.543
rv1033c	rv1033c	trcR	1.487 (0.717 to 2.735)	1,382 (599.9 to 3,131)	2,058 (839 to 3,840)	0.00143	0.869 (0.404 to 1.917)	1,385 (669 to 2,891)	1,213 (570 to 2,670)	0.35
rv1034c	rv1034c		0.981 (0.195 to 2.555)	108.8 (21.25 to 297.3)	106.7 (21 to 271)	0.905	0.992 (0.185 to 2.841)	98.05 (17.18 to 298.6)	98.05 (15.6 to 300)	0.967
rv1035c	rv1035c		1.087 (0.171 to 1.777)	457.8 (98.68 to 689.4)	497.2 (84.1 to 839)	0.496	0.952 (0.226 to 1.56)	461.8 (93.08 to 696.8)	441.3 (97.3 to 760)	0.715
rv1036c	rv1036c		1.146 (0.512 to 1.865)	1,084 (402.1 to 2,064)	1,239 (541 to 2,240)	0.137	0.895 (0.245 to 1.459)	1,155 (468.6 to 2,135)	1,037 (304 to 1,830)	0.356
rv1037c	rv1037c	esxI	1.081 (0.501 to 1.97)	20,097 (9,180 to 38,531)	21,723 (9,810 to 41,500)	0.498	0.903 (0.421 to 1.974)	20,979 (9,316 to 42,709)	18,969 (7,960 to 39,900)	0.458
rv1038c	rv1038c	esxJ	1.153 (0.538 to 1.953)	23,003 (11,252 to 33,283)	26,552 (11,600 to 43,000)	0.0879	0.95 (0.426 to 1.859)	24,256 (10,914 to 37,002)	23,228 (9,280 to 43,000)	0.605
rv1039c	rv1039c	PPE15	0.925 (0.601 to 1.181)	536.5 (390.5 to 623)	496.2 (310 to 629)	0.173	1.014 (0.847 to 1.319)	541.9 (450.7 to 611.3)	551 (425 to 752)	0.836
rv1040c	rv1040c	PE8	0.819 (0.49 to 1.152)	470.6 (277.3 to 640.6)	385.9 (219 to 531)	0.00369	0.975 (0.596 to 1.385)	482.9 (284.2 to 677.4)	471 (266 to 672)	0.7
rv1041c	rv1041c		0.868 (0.0575 to 1.989)	3,274 (203.9 to 8,202)	2,839 (200 to 7,290)	0.387	1.044 (0.0774 to 2.47)	3,443 (197 to 8,398)	3,581 (292 to 8,360)	0.815
rv1042c	rv1042c		0.817 (0.338 to 1.929)	3,319 (1,139 to 7,639)	2,713 (1,000 to 6,320)	0.186	1.006 (0.415 to 2.282)	3,465 (1,307 to 8,049)	3,481 (1,440 to 7,970)	0.971
rv1043c	rv1043c		1.08 (0.501 to 1.467)	349.4 (146.2 to 537.7)	377.4 (165 to 521)	0.35	1.168 (0.473 to 1.765)	351.6 (149.2 to 542.2)	410.8 (175 to 595)	0.101
rv1044	rv1044		0.762 (0.107 to 1.354)	422.9 (46.92 to 706.7)	322.7 (42.6 to 575)	0.0367	0.897 (0.132 to 1.611)	437.2 (52.98 to 731.9)	391.4 (52.7 to 643)	0.447
rv1045	rv1045		0.761 (0.554 to 1.092)	670.7 (442.6 to 1,046)	509.6 (359 to 771)	0.000298	1.056 (0.723 to 1.705)	671.8 (477.4 to 1,017)	711.8 (474 to 1,200)	0.48
rv1046c	rv1046c		1.098 (0.358 to 2.635)	3,037 (794.6 to 7,878)	3,307 (999 to 7,680)	0.559	1.109 (0.376 to 2.987)	3,332 (878.7 to 8,403)	3,710 (1,120 to 9,420)	0.545
rv1047	rv1047		0.961 (0.509 to 1.466)	240.4 (103.4 to 364.4)	230.9 (123 to 362)	0.57	0.889 (0.379 to 1.655)	231 (99.03 to 365.5)	206.1 (91.5 to 417)	0.269
rv1048c	rv1048c		0.95 (0.586 to 1.452)	767.2 (458.4 to 1,276)	728.1 (472 to 1,230)	0.465	1.005 (0.669 to 1.515)	777.9 (554.2 to 1,182)	782.4 (519 to 1,200)	0.944
rv1049	rv1049		1.22 (0.464 to 2.188)	303.5 (113 to 558.8)	370.2 (145 to 677)	0.0643	0.945 (0.308 to 2.025)	291.4 (100.3 to 535.5)	280.3 (86.1 to 642)	0.661
rv1050	rv1050		1.161 (0.344 to 2.123)	216.9 (75.37 to 371.8)	251 (77.4 to 421)	0.153	0.883 (0.261 to 1.631)	213.1 (77.64 to 363.3)	188.4 (59.6 to 321)	0.301
rv1051c	rv1051c		1.224 (0.512 to 2.586)	53.86 (14.21 to 165.2)	64.14 (20.8 to 155)	0.0701	0.981 (0.292 to 2.771)	40.36 (14.77 to 79.63)	39.84 (12.1 to 98.9)	0.903
rv1052	rv1052		0.965 (0.7 to 1.395)	945.7 (681.5 to 1,393)	911.3 (734 to 1,490)	0.514	1.064 (0.835 to 1.424)	977.6 (849.3 to 1,097)	1,040 (809 to 1,340)	0.318
rv1053c	rv1053c		0.963 (0.157 to 2.439)	95.88 (16.24 to 264.1)	92.51 (14.1 to 264)	0.83	0.877 (0.176 to 2.308)	82.38 (13.95 to 233.6)	72.24 (13.2 to 191)	0.525
rv1054	rv1054		1.031 (0.572 to 1.759)	1,103 (598.9 to 1,835)	1,137 (625 to 1,940)	0.74	1.122 (0.484 to 2.173)	1,135 (573.3 to 1,879)	1,277 (571 to 2,390)	0.285
rv1055	rv1055		1.073 (0.589 to 1.602)	2,776 (1,362 to 4,467)	2,982 (1,340 to 4,830)	0.582	0.97 (0.538 to 1.498)	3,010 (1,686 to 4,671)	2,928 (1,490 to 4,680)	0.825
rv1056	rv1056		1.052 (0.708 to 1.591)	748.2 (514.9 to 1,131)	788.9 (480 to 1,210)	0.418	1.01 (0.526 to 1.679)	773.5 (516 to 1,137)	781.2 (426 to 1,300)	0.915
rv1057	rv1057		0.596 (0.157 to 1.438)	1,227 (339.2 to 3,418)	727.9 (206 to 1,780)	0.00153	1.066 (0.262 to 2.321)	1,349 (327.4 to 3,523)	1,428 (367 to 3,090)	0.698
rv1058	fadd14		1.199 (0.947 to 1.487)	943.2 (757.5 to 1,216)	1,133 (877 to 1,510)	0.000259	1 (0.778 to 1.566)	914.7 (743.8 to 1,190)	917.3 (727 to 1,410)	0.999
rv1059	rv1059		1.276 (0.483 to 2.357)	969.4 (403.2 to 1,743)	1,237 (432 to 2,280)	0.0403	0.999 (0.393 to 1.849)	973.7 (454.6 to 1,753)	973.2 (392 to 1,890)	0.995
rv1060	rv1060		0.951 (0.411 to 1.52)	3,990 (1,731 to 6,759)	3,800 (1,570 to 6,250)	0.592	0.926 (0.4 to 1.491)	4,048 (1,873 to 6,511)	3,760 (1,590 to 5,810)	0.443
rv1061	rv1061		0.935 (0.664 to 1.329)	665.6 (449.6 to 958)	622.7 (430 to 909)	0.276	0.976 (0.587 to 1.515)	681.9 (449.5 to 986.4)	665.5 (386 to 1,040)	0.768
rv1062	rv1062		0.93 (0.656 to 1.399)	420.3 (265.1 to 637.2)	390.9 (267 to 616)	0.292	1.036 (0.688 to 1.637)	437 (286.7 to 713.3)	452.5 (302 to 760)	0.656
rv1063c	rv1063c		0.923 (0.608 to 1.319)	948.2 (686.3 to 1,369)	874.1 (589 to 1,370)	0.167	1.005 (0.736 to 1.275)	937.8 (639.3 to 1,190)	945.1 (626 to 1,290)	0.944
rv1064c	lpqv		0.979 (0.395 to 1.675)	610.5 (229.7 to 1,024)	597.3 (229 to 1,020)	0.83	0.935 (0.344 to 1.697)	608.8 (232.8 to 1,077)	569 (215 to 1,040)	0.585
rv1065	rv1065		0.515 (0.274 to 0.86)	6,949 (3,141 to 11,149)	3,560 (1,840 to 5,720)	2.75e-08	0.92 (0.47 to 1.565)	7,576 (3,792 to 12,458)	6,951 (3,790 to 11,000)	0.38
rv1066	rv1066		0.483 (0.227 to 0.693)	6,847 (2,887 to 10,533)	3,279 (1,410 to 4,760)	5.24e-09	0.914 (0.426 to 1.416)	7,679 (3,713 to 11,968)	6,981 (3,690 to 10,700)	0.277
rv1067c	rv1067c	PE_PGRS19	0.825 (0.719 to 0.927)	259.3 (219.8 to 305.7)	215.2 (158 to 263)	0.00949	0.872 (0.74 to 0.999)	258 (168.1 to 341.7)	221.3 (168 to 261)	0.107
rv1068c	rv1068c	PE_PGRS20	0.941 (0.01 to 3.092)	8,596 (70.77 to 29,518)	8,086 (68.1 to 27,700)	0.786	0.945 (0.01 to 3.517)	8,848 (70.51 to 32,222)	8,273 (72.3 to 25,900)	0.825
rv1069c	rv1069c		0.995 (0.573 to 1.352)	1,695 (941.5 to 2,303)	1,686 (982 to 2,380)	0.934	1.132 (0.677 to 1.459)	1,799 (1,103 to 2,365)	2,036 (1,190 to 2,620)	0.0748
rv1070c	echa8		0.986 (0.332 to 1.393)	3,595 (1,402 to 5,227)	3,545 (1,200 to 5,300)	0.88	0.928 (0.396 to 1.526)	3,797 (1,630 to 5,893)	3,534 (1,450 to 5,720)	0.465
rv1071c	echa9		0.996 (0.525 to 1.702)	2,618 (1,482 to 4,669)	2,606 (1,330 to 4,710)	0.967	0.933 (0.431 to 1.863)	2,711 (1,540 to 5,058)	2,546 (1,220 to 5,480)	0.561
rv1072	rv1072		0.997 (0.53 to 1.692)	47,099 (25,533 to 71,608)	46,848 (22,000 to 83,900)	0.973	1.053 (0.427 to 2.103)	48,455 (29,592 to 83,558)	50,767 (22,400 to 97,500)	0.677
rv1073	rv1073		0.978 (0.246 to 2.136)	4,540 (1,033 to 10,022)	4,434 (997 to 9,860)	0.888	1.268 (0.307 to 3.073)	4,756 (1,254 to 10,309)	6,072 (1,470 to 15,200)	0.176
rv1074c	fada3		0.984 (0.596 to 1.694)	7,975 (4,694 to 15,634)	7,859 (4,270 to 14,300)	0.861	0.942 (0.519 to 1.775)	8,706 (4,756 to 16,826)	8,202 (4,730 to 15,000)	0.627
rv1075c	rv1075c		1.415 (0.915 to 2.095)	666.2 (498 to 936.5)	940.6 (612 to 1,290)	9.04e-07	0.872 (0.523 to 1.719)	650.5 (434.2 to 945.8)	585.2 (314 to 1,310)	0.159
rv1076	lipu		3.699 (1.577 to 6.573)	506.4 (202.5 to 859.3)	1,882 (793 to 3,200)	2.94e-14	0.907 (0.331 to 1.738)	448.1 (177.3 to 808)	407 (144 to 758)	0.492
rv1077	cysm2	cbs	0.992 (0.401 to 1.657)	2,707 (1,074 to 4,685)	2,683 (902 to 4,590)	0.937	0.965 (0.413 to 1.588)	2,778 (1,206 to 4,625)	2,683 (1,150 to 4,380)	0.751
rv1078	pra		0.994 (0.244 to 1.513)	18,274 (5,544 to 30,011)	18,173 (4,040 to 28,900)	0.957	0.956 (0.215 to 1.687)	18,389 (5,367 to 29,433)	17,608 (3,840 to 30,100)	0.728
rv1079	metb		1.075 (0.286 to 2.037)	3,801 (909.8 to 7,350)	4,084 (853 to 8,410)	0.562	1.137 (0.313 to 2.065)	3,861 (1,207 to 6,634)	4,394 (1,240 to 8,070)	0.355
rv1080c	grea		1.008 (0.415 to 2.064)	11,342 (4,293 to 26,826)	11,398 (4,430 to 27,100)	0.95	1.076 (0.337 to 2.297)	11,763 (4,540 to 23,979)	12,775 (3,800 to 26,800)	0.636
rv1081c	rv1081c		0.891 (0.489 to 1.624)	629.6 (311.3 to 1,207)	560.6 (308 to 1,010)	0.285	0.978 (0.5 to 1.993)	637.7 (304.1 to 1,219)	626 (301 to 1,240)	0.859
rv1082	rv1082	mca	0.909 (0.565 to 1.213)	3,099 (1,402 to 4,713)	2,806 (1,600 to 3,600)	0.12	1.053 (0.597 to 1.721)	3,284 (1,862 to 4,750)	3,468 (2,000 to 5,390)	0.459
rv1083	rv1083		0.985 (0.412 to 1.656)	2,648 (1,245 to 4,598)	2,599 (1,140 to 4,650)	0.873	1.091 (0.372 to 1.983)	2,721 (1,128 to 4,499)	2,970 (1,020 to 5,590)	0.451
rv1084	rv1084		0.794 (0.43 to 1.137)	1,317 (817.9 to 2,014)	1,044 (625 to 1,470)	0.00147	0.995 (0.46 to 1.522)	1,438 (825.4 to 2,202)	1,435 (715 to 2,460)	0.946
rv1085c	rv1085c		1.118 (0.755 to 1.672)	1,821 (1,193 to 2,852)	2,036 (1,310 to 3,190)	0.0851	0.948 (0.629 to 1.495)	1,843 (1,305 to 2,796)	1,749 (1,170 to 2,690)	0.488
rv1086	rv1086		0.908 (0.58 to 1.133)	2,045 (1,401 to 2,614)	1,857 (1,110 to 2,350)	0.0994	0.943 (0.546 to 1.249)	2,161 (1,549 to 2,673)	2,038 (1,230 to 2,640)	0.397
rv1087	rv1087	PE_PGRS21	0.899 (0.292 to 1.67)	7,854 (2,346 to 14,133)	7,048 (2,520 to 12,700)	0.549	0.919 (0.29 to 1.723)	7,868 (2,577 to 15,235)	7,225 (2,710 to 13,500)	0.673
rv1087A	rv1087A		0.978 (0.272 to 1.718)	135 (35.11 to 285.1)	132.4 (34.7 to 289)	0.85	1.146 (0.265 to 2.214)	131.9 (33.7 to 275.6)	150.9 (40.2 to 298)	0.363
rv1088	rv1088	PE9	0.898 (0.252 to 2.154)	264.6 (54.65 to 667.5)	237.8 (62 to 562)	0.503	0.856 (0.146 to 2.355)	256.2 (45.51 to 735.5)	219.5 (38 to 607)	0.449
rv1089	rv1089	PE10	1.039 (0.739 to 1.336)	201 (127.2 to 325.4)	208.3 (139 to 329)	0.463	0.981 (0.694 to 1.253)	189.4 (127.8 to 230.3)	185.7 (120 to 240)	0.769
rv1089A	rv1089A		0.946 (0.908 to 0.995)	141.8 (100.2 to 264.5)	134.3 (95.5 to 251)	0.337	0.982 (0.863 to 1.183)	128 (111.8 to 155.7)	126.8 (96.5 to 151)	0.806
rv1090	rv1090	celA2b	0.974 (0.33 to 2.385)	219 (67.82 to 531.1)	213.3 (69.4 to 547)	0.867	0.989 (0.278 to 2.546)	210.8 (68.12 to 556)	209.3 (66.9 to 550)	0.951
rv1091	rv1091	PE_PGRS22	NO DATA	NO DATA	NO DATA	NO DATA	NO DATA	NO DATA	NO DATA	NO DATA
rv1092c	coaa		1.037 (0.814 to 1.293)	727.3 (534.2 to 931.5)	754 (529 to 944)	0.483	0.988 (0.7 to 1.237)	742.4 (535.9 to 941)	733.7 (532 to 962)	0.848
rv1093	glya	glyA1	0.914 (0.725 to 1.227)	3,103 (2,360 to 4,008)	2,835 (1,970 to 3,910)	0.119	0.966 (0.714 to 1.522)	3,196 (2,564 to 4,481)	3,095 (2,260 to 5,260)	0.607
rv1094	desa2		0.786 (0.547 to 0.994)	4,795 (3,129 to 6,120)	3,766 (2,520 to 4,620)	0.000761	1.139 (0.82 to 1.645)	5,126 (3,174 to 6,265)	5,888 (4,020 to 8,270)	0.0824
rv1095	phoh2		1.076 (0.609 to 2.035)	7,105 (3,434 to 14,824)	7,614 (3,830 to 13,700)	0.494	1.014 (0.485 to 1.935)	7,634 (4,222 to 15,758)	7,720 (3,890 to 14,300)	0.914
rv1096	rv1096		0.946 (0.677 to 1.162)	2,628 (1,640 to 3,345)	2,482 (1,580 to 3,260)	0.32	0.989 (0.651 to 1.313)	2,760 (1,927 to 3,734)	2,729 (1,920 to 3,790)	0.872
rv1097c	rv1097c		0.927 (0.599 to 1.419)	4,001 (2,157 to 5,999)	3,698 (2,080 to 5,630)	0.25	1.075 (0.666 to 1.744)	4,068 (2,598 to 6,588)	4,382 (2,650 to 7,010)	0.328
rv1098c	fum		0.948 (0.547 to 1.384)	5,914 (3,037 to 8,843)	5,613 (2,630 to 8,370)	0.453	0.968 (0.515 to 1.521)	6,381 (3,778 to 9,331)	6,174 (3,330 to 9,470)	0.693
rv1099c	rv1099c		0.924 (0.708 to 1.302)	3,260 (2,455 to 4,041)	3,013 (2,200 to 4,050)	0.174	0.998 (0.721 to 1.373)	3,391 (2,471 to 4,704)	3,412 (2,170 to 5,680)	0.973
rv1100	rv1100		0.944 (0.0832 to 1.571)	2,666 (236.3 to 4,631)	2,517 (207 to 4,580)	0.67	1.011 (0.0742 to 1.905)	2,871 (220.8 to 4,930)	2,907 (207 to 5,790)	0.945
rv1101c	rv1101c		0.995 (0.654 to 1.216)	2,043 (1,363 to 2,576)	2,033 (1,340 to 2,510)	0.918	0.974 (0.731 to 1.207)	2,109 (1,622 to 2,631)	2,055 (1,580 to 2,570)	0.69
rv1102c	rv1102c		1.021 (0.39 to 2.049)	4,059 (1,540 to 8,427)	4,133 (1,500 to 8,690)	0.881	0.947 (0.332 to 1.973)	4,245 (1,730 to 8,543)	4,021 (1,470 to 8,500)	0.727
rv1103c	rv1103c		0.977 (0.512 to 1.364)	3,243 (1,473 to 4,619)	3,171 (1,540 to 4,710)	0.746	0.855 (0.461 to 1.225)	3,364 (1,700 to 4,753)	2,877 (1,650 to 4,100)	0.0576
rv1104	rv1104		1.002 (0.392 to 1.476)	1,078 (487.8 to 1,596)	1,082 (429 to 1,630)	0.978	0.932 (0.373 to 1.411)	1,116 (555.6 to 1,696)	1,041 (432 to 1,530)	0.476
rv1105	rv1105		1.021 (0.247 to 1.854)	111.4 (20.12 to 304.9)	113.2 (23.6 to 296)	0.859	1.056 (0.204 to 2.402)	103.6 (21.17 to 207.6)	108.9 (22.4 to 233)	0.727
rv1106c	rv1106c		1.311 (1.001 to 1.58)	1,416 (998.8 to 1,956)	1,860 (1,280 to 2,260)	4.25e-07	0.964 (0.782 to 1.165)	1,454 (1,236 to 1,699)	1,406 (1,120 to 1,730)	0.605
rv1107c	xseb		1.096 (0.778 to 1.462)	3,545 (2,278 to 5,169)	3,895 (2,320 to 5,820)	0.246	1.077 (0.702 to 1.497)	3,640 (2,555 to 4,592)	3,936 (2,620 to 5,370)	0.397
rv1108c	xsea		0.896 (0.39 to 1.719)	2,173 (1,125 to 5,247)	1,935 (987 to 4,320)	0.278	0.961 (0.335 to 2.178)	2,348 (1,138 to 6,148)	2,265 (1,010 to 6,560)	0.742
rv1109c	rv1109c		1.325 (0.52 to 2.043)	4,322 (1,831 to 7,019)	5,731 (2,110 to 9,030)	0.00328	0.976 (0.334 to 1.545)	4,355 (1,779 to 6,608)	4,261 (1,380 to 6,610)	0.823
rv1110	lytb'	lytB2	1.011 (0.571 to 1.438)	3,201 (1,861 to 4,422)	3,242 (1,740 to 4,740)	0.869	0.934 (0.491 to 1.51)	3,295 (1,963 to 4,270)	3,079 (1,580 to 4,860)	0.409
rv1111c	rv1111c		1.034 (0.335 to 1.479)	4,027 (1,138 to 5,937)	4,152 (1,180 to 5,970)	0.748	1.064 (0.324 to 1.617)	4,156 (1,128 to 5,806)	4,418 (1,230 to 6,570)	0.6
rv1112	rv1112		0.973 (0.178 to 1.788)	1,006 (229.6 to 1,781)	977.6 (183 to 1,870)	0.83	0.967 (0.157 to 1.802)	1,023 (227.7 to 1,964)	987.9 (181 to 1,910)	0.821
rv1113	rv1113		1.08 (0.624 to 1.639)	3,764 (2,170 to 5,811)	4,069 (2,190 to 6,080)	0.532	0.899 (0.507 to 1.333)	3,845 (2,107 to 5,666)	3,456 (1,970 to 5,040)	0.426
rv1114	rv1114		1.064 (0.583 to 1.397)	1,447 (783.2 to 1,923)	1,541 (753 to 2,090)	0.392	1.004 (0.464 to 1.478)	1,509 (789.3 to 2,073)	1,517 (712 to 2,160)	0.965
rv1115	rv1115		1.078 (0.575 to 1.744)	513 (330.7 to 734.3)	552.3 (305 to 954)	0.353	1.287 (0.822 to 1.844)	511.4 (288.9 to 721.1)	656.7 (395 to 877)	0.000603
rv1116	rv1116		0.899 (0.461 to 1.374)	135.6 (71.11 to 194.8)	121.9 (62.7 to 174)	0.367	1.118 (0.461 to 1.846)	138.6 (69.65 to 224.8)	154.5 (68.3 to 255)	0.511
rv1116A	rv1116A		1.216 (0.414 to 2.16)	1,435 (478.1 to 2,527)	1,747 (597 to 3,340)	0.104	0.925 (0.352 to 1.709)	1,460 (530.4 to 2,500)	1,352 (504 to 2,480)	0.557
rv1117	rv1117		0.992 (0.475 to 1.377)	3,531 (1,548 to 5,135)	3,497 (1,780 to 5,280)	0.911	0.961 (0.477 to 1.402)	3,583 (1,732 to 4,967)	3,448 (1,660 to 5,310)	0.614
rv1118c	rv1118c		1.126 (0.043 to 2.483)	533 (18.98 to 1,158)	599.9 (22.1 to 1,340)	0.471	1.009 (0.0407 to 2.299)	536.1 (20.37 to 1,191)	541.2 (22.7 to 1,250)	0.964
rv1119c	rv1119c		1.191 (0.084 to 2.444)	417 (36.54 to 842.4)	492.4 (30.6 to 937)	0.453	0.918 (0.0866 to 1.936)	355.5 (36.4 to 713.1)	327.3 (32.2 to 681)	0.746
rv1120c	rv1120c		0.932 (0.169 to 1.911)	62.43 (5.798 to 171.2)	58.29 (7.96 to 154)	0.561	0.981 (0.161 to 2.319)	46.27 (4.611 to 89.88)	45.8 (5.9 to 92.2)	0.896
rv1121	zwf	zwf1	0.832 (0.449 to 1.186)	987.9 (596.3 to 1,440)	821.6 (483 to 1,210)	0.0115	1.018 (0.56 to 1.502)	1,025 (614.8 to 1,358)	1,042 (581 to 1,490)	0.819
rv1122	gnd2		0.852 (0.485 to 1.358)	2,841 (1,564 to 4,407)	2,423 (1,260 to 4,000)	0.0366	1.039 (0.532 to 1.819)	3,094 (1,862 to 5,137)	3,220 (1,660 to 5,590)	0.708
rv1123c	bpob		0.935 (0.371 to 1.604)	938.4 (391.6 to 1,578)	877.7 (360 to 1,510)	0.525	0.96 (0.4 to 1.752)	954.7 (379.8 to 1,578)	914.9 (358 to 1,590)	0.727
rv1124	ephc		1.055 (0.697 to 1.654)	1,103 (672.6 to 1,736)	1,165 (676 to 1,910)	0.476	0.953 (0.648 to 1.563)	1,097 (769.2 to 1,611)	1,046 (719 to 1,690)	0.564
rv1125	rv1125		1.028 (0.545 to 1.481)	372.6 (202.7 to 538.2)	383.2 (202 to 548)	0.697	1.113 (0.519 to 1.594)	363.4 (190.6 to 502.4)	404.4 (189 to 580)	0.219
rv1126c	rv1126c		0.885 (0.732 to 1.034)	927 (741 to 1,126)	820.6 (657 to 964)	0.0481	1.041 (0.897 to 1.211)	953.3 (796.5 to 1,166)	992.6 (844 to 1,170)	0.515
rv1127c	ppdk		0.891 (0.538 to 1.454)	1,305 (739.8 to 2,159)	1,162 (692 to 1,960)	0.22	0.985 (0.568 to 1.662)	1,370 (774.9 to 2,216)	1,351 (748 to 2,300)	0.889
rv1128c	rv1128c		0.506 (0.347 to 0.832)	1,432 (958.8 to 2,087)	721.2 (450 to 1,060)	3.39e-08	1.271 (1.014 to 1.683)	1,563 (1,206 to 1,957)	1,983 (1,510 to 2,790)	0.000103
rv1129c	rv1129c		0.418 (0.228 to 0.803)	4,049 (1,742 to 7,934)	1,685 (918 to 3,260)	6.44e-08	1.081 (0.575 to 2.182)	4,586 (2,328 to 8,248)	4,963 (2,550 to 9,690)	0.55
rv1130	rv1130		0.703 (0.253 to 1.088)	24,488 (7,625 to 37,421)	17,185 (5,960 to 26,800)	0.00137	1.018 (0.293 to 1.586)	24,005 (9,467 to 37,858)	24,396 (7,310 to 38,900)	0.879
rv1131	glta1		0.756 (0.351 to 1.442)	13,586 (7,126 to 24,949)	10,222 (5,130 to 19,100)	0.0184	1.112 (0.602 to 2.068)	14,499 (8,311 to 26,245)	16,119 (8,650 to 27,600)	0.366
rv1132	rv1132		0.869 (0.59 to 1.128)	2,428 (1,681 to 3,258)	2,112 (1,280 to 2,760)	0.0239	0.983 (0.6 to 1.31)	2,623 (2,044 to 3,423)	2,579 (1,550 to 3,460)	0.798
rv1133c	mete		0.766 (0.326 to 1.103)	14,172 (6,975 to 21,096)	10,843 (5,420 to 15,100)	0.00118	0.92 (0.52 to 1.337)	14,750 (8,297 to 21,348)	13,585 (6,890 to 19,100)	0.248
rv1134	rv1134		1.05 (0.353 to 2.211)	94.37 (30.84 to 332.5)	97.65 (29 to 332)	0.702	1.085 (0.403 to 2.226)	76.14 (28.32 to 143.6)	82.97 (28.2 to 170)	0.58
rv1135A	rv1135A		0.896 (0.424 to 1.546)	58.38 (39.39 to 230.2)	52.82 (35.4 to 216)	0.0687	1.171 (0.898 to 1.525)	46.18 (40.33 to 54.54)	54.04 (41.1 to 68.2)	0.00897
rv1135c	rv1135c	PPE16	1.388 (0.479 to 3.123)	2,588 (1,038 to 6,139)	3,599 (1,160 to 8,820)	0.0326	1.08 (0.387 to 2.592)	2,627 (973.4 to 6,096)	2,848 (860 to 6,970)	0.648
rv1136	rv1136		0.789 (0.144 to 1.681)	221.8 (41.26 to 519.2)	174.4 (31.4 to 399)	0.105	0.94 (0.153 to 2.274)	217.5 (39.73 to 558.5)	205.3 (36.9 to 564)	0.713
rv1137c	rv1137c		1.038 (0.528 to 1.461)	382 (190.4 to 542.2)	396 (203 to 605)	0.613	1.105 (0.583 to 1.761)	388 (172.4 to 584.2)	427.1 (219 to 606)	0.195
rv1138c	rv1138c		0.964 (0.693 to 1.197)	1,159 (787.5 to 1,536)	1,117 (747 to 1,320)	0.501	1.021 (0.751 to 1.338)	1,197 (955.6 to 1,606)	1,220 (958 to 1,580)	0.749
rv1139c	rv1139c		0.895 (0.331 to 1.689)	1,074 (450.2 to 2,155)	959.8 (378 to 1,780)	0.344	0.985 (0.32 to 2.217)	1,136 (429.3 to 2,341)	1,121 (386 to 2,490)	0.919
rv1140	rv1140		0.893 (0.497 to 1.68)	2,974 (1,544 to 6,194)	2,651 (1,460 to 5,270)	0.278	1.012 (0.548 to 2.019)	3,159 (1,883 to 6,383)	3,187 (1,710 to 6,100)	0.926
rv1141c	echa11		0.939 (0.662 to 1.196)	1,713 (1,060 to 2,667)	1,610 (1,100 to 2,140)	0.264	0.899 (0.596 to 1.361)	1,780 (1,152 to 2,815)	1,615 (944 to 2,640)	0.169
rv1142c	echa10		0.638 (0.306 to 1.006)	1,935 (837.1 to 3,255)	1,232 (560 to 2,090)	1.91e-05	0.903 (0.387 to 1.506)	2,100 (965.2 to 3,673)	1,898 (832 to 3,230)	0.344
rv1143	mcr		0.79 (0.244 to 1.296)	1,227 (425.1 to 2,080)	968.5 (329 to 1,590)	0.0307	0.986 (0.341 to 1.726)	1,263 (460 to 2,061)	1,246 (447 to 2,100)	0.904
rv1144	rv1144		0.81 (0.311 to 1.145)	1,456 (620.1 to 2,128)	1,181 (475 to 1,710)	0.0428	0.944 (0.379 to 1.472)	1,472 (611.3 to 2,017)	1,390 (543 to 2,140)	0.586
rv1145	rv1145	mmpL13a	0.857 (0.516 to 1.176)	416.1 (274.2 to 588.4)	356.4 (225 to 531)	0.0139	0.926 (0.58 to 1.175)	403 (279.2 to 534.5)	373.3 (247 to 495)	0.271
rv1146	rv1146	mmpL13b	0.837 (0.212 to 1.962)	712.7 (159.7 to 1,765)	596.5 (150 to 1,430)	0.297	0.977 (0.272 to 2.6)	710.2 (163.8 to 1,801)	696.7 (175 to 1,870)	0.906
rv1147	rv1147		0.971 (0.421 to 1.95)	342.7 (151.6 to 827.7)	327.1 (149 to 610)	0.784	1.014 (0.447 to 2.825)	319 (169.8 to 766.2)	330.3 (178 to 821)	0.902
rv1148c	rv1148c		0.713 (0.227 to 1.282)	1,968 (637.9 to 3,866)	1,402 (474 to 2,760)	0.00487	1.052 (0.276 to 2.049)	2,033 (639.5 to 3,929)	2,138 (592 to 4,210)	0.707
rv1149	rv1149		NO DATA	NO DATA	NO DATA	NO DATA	NO DATA	NO DATA	NO DATA	NO DATA
rv1150	rv1150		0.893 (0.209 to 1.844)	998.4 (196.5 to 2,236)	891.4 (195 to 1,920)	0.426	1.121 (0.253 to 2.395)	1,057 (200.7 to 2,377)	1,184 (273 to 2,550)	0.479
rv1151c	rv1151c		0.932 (0.594 to 1.259)	1,339 (901.8 to 1,841)	1,248 (752 to 1,690)	0.221	0.919 (0.511 to 1.323)	1,417 (951.6 to 1,873)	1,298 (801 to 1,900)	0.244
rv1152	rv1152		0.93 (0.505 to 1.487)	2,158 (1,385 to 3,356)	2,002 (1,070 to 3,020)	0.333	0.909 (0.417 to 1.518)	2,217 (1,346 to 3,478)	2,011 (887 to 3,200)	0.315
rv1153c	omt		1.075 (0.815 to 1.421)	615.5 (344.2 to 786.4)	660.9 (400 to 891)	0.152	1.013 (0.778 to 1.206)	629.6 (492.4 to 820.3)	641 (471 to 874)	0.842
rv1154c	rv1154c		1.126 (0.456 to 1.636)	339.6 (155.3 to 567.4)	382.2 (159 to 609)	0.206	0.957 (0.383 to 1.469)	328.8 (139.5 to 606.6)	314.2 (127 to 559)	0.686
rv1155	rv1155		1.072 (0.846 to 1.312)	3,037 (2,281 to 3,531)	3,267 (2,220 to 4,120)	0.183	1.056 (0.827 to 1.573)	3,168 (2,245 to 3,679)	3,360 (2,570 to 4,870)	0.43
rv1156	rv1156		1.016 (0.499 to 1.849)	5,722 (3,358 to 11,272)	5,811 (2,980 to 11,100)	0.879	1.023 (0.464 to 2.062)	5,983 (3,803 to 10,779)	6,195 (2,930 to 11,900)	0.85
rv1157c	rv1157c		1.746 (1.066 to 2.546)	1,141 (772.9 to 1,648)	1,993 (1,260 to 3,080)	3.87e-09	0.929 (0.526 to 1.467)	1,114 (650 to 1,620)	1,043 (562 to 1,740)	0.325
rv1158c	rv1158c		1.567 (1.196 to 2.182)	1,132 (776.6 to 1,512)	1,774 (1,310 to 2,370)	2.65e-12	0.932 (0.647 to 1.434)	1,103 (675.5 to 1,579)	1,042 (616 to 1,820)	0.385
rv1159	rv1159		0.963 (0.526 to 1.62)	720.2 (338.6 to 1,123)	693.5 (359 to 1,140)	0.656	1.105 (0.616 to 1.879)	757.2 (388.3 to 1,177)	835.6 (432 to 1,390)	0.309
rv1160	mutt2		0.904 (0.475 to 1.571)	1,054 (517.5 to 1,903)	952.4 (495 to 1,600)	0.308	0.896 (0.513 to 1.481)	1,094 (632.8 to 1,880)	981.6 (526 to 1,620)	0.287
rv1161	narg		1.036 (0.496 to 1.466)	3,700 (1,658 to 5,466)	3,834 (1,630 to 5,570)	0.654	1.05 (0.532 to 1.482)	3,946 (1,802 to 5,273)	4,147 (2,020 to 5,810)	0.563
rv1162	narh		0.911 (0.192 to 1.789)	7,398 (1,577 to 14,023)	6,726 (1,400 to 12,800)	0.477	1.059 (0.224 to 1.956)	8,032 (1,628 to 14,050)	8,510 (1,710 to 15,600)	0.699
rv1163	narj		0.885 (0.438 to 1.696)	2,645 (1,193 to 5,370)	2,333 (1,160 to 4,700)	0.311	1.036 (0.472 to 2.153)	2,857 (1,379 to 5,742)	2,958 (1,360 to 6,310)	0.805
rv1164	nari		0.945 (0.847 to 1.086)	3,650 (2,553 to 4,538)	3,447 (2,440 to 4,030)	0.316	0.986 (0.811 to 1.143)	3,909 (3,142 to 5,133)	3,850 (3,040 to 4,520)	0.828
rv1165	rv1165	typA;bipA	0.866 (0.283 to 1.538)	1,335 (453 to 2,403)	1,156 (376 to 2,070)	0.213	0.956 (0.324 to 1.922)	1,300 (438.1 to 2,256)	1,245 (418 to 2,470)	0.724
rv1166	lpqw		0.905 (0.64 to 1.147)	966.3 (654.2 to 1,420)	871.2 (664 to 1,190)	0.102	0.963 (0.593 to 1.425)	984.5 (646.4 to 1,457)	955 (610 to 1,470)	0.631
rv1167c	rv1167c		1.087 (0.548 to 1.733)	1,649 (937.3 to 2,566)	1,789 (964 to 3,150)	0.225	0.94 (0.587 to 1.462)	1,726 (1,076 to 2,425)	1,639 (1,010 to 2,920)	0.429
rv1168c	rv1168c	PPE17	0.626 (0.349 to 0.969)	1,340 (737.2 to 2,160)	838.2 (447 to 1,300)	9.72e-07	0.995 (0.691 to 1.639)	1,400 (912.8 to 2,161)	1,394 (929 to 2,410)	0.953
rv1169c	rv1169c	PE11	0.601 (0.317 to 0.875)	1,473 (913.4 to 2,281)	886.9 (484 to 1,320)	3.15e-07	0.933 (0.482 to 1.519)	1,541 (959.3 to 2,272)	1,440 (760 to 2,390)	0.447
rv1170	rv1170	mshB	1.071 (0.4 to 2.321)	825.7 (309.3 to 1,648)	884 (320 to 2,030)	0.622	0.996 (0.407 to 2.073)	873.6 (390.6 to 1,760)	873.9 (365 to 1,940)	0.977
rv1171	rv1171		1.559 (0.355 to 3.088)	1,100 (280.5 to 2,054)	1,720 (421 to 3,540)	0.000811	0.992 (0.257 to 2.136)	1,131 (277.7 to 2,229)	1,132 (317 to 2,390)	0.956
rv1172c	rv1172c	PE12	1.131 (0.92 to 1.44)	4,858 (2,940 to 6,140)	5,453 (4,100 to 6,820)	0.0308	1.11 (0.844 to 1.531)	5,043 (3,990 to 6,263)	5,624 (4,180 to 7,880)	0.137
rv1173	rv1173	fbiC	0.971 (0.506 to 1.664)	1,469 (693.9 to 2,479)	1,424 (684 to 2,440)	0.752	0.935 (0.471 to 1.891)	1,548 (769 to 2,422)	1,446 (743 to 2,850)	0.538
rv1174c	rv1174c	TB8.4	0.944 (0.485 to 1.466)	20,627 (10,009 to 32,333)	19,427 (9,540 to 32,700)	0.429	0.984 (0.465 to 1.715)	21,250 (11,380 to 30,525)	20,967 (10,600 to 37,400)	0.859
rv1175c	fadh		0.962 (0.795 to 1.116)	3,488 (2,536 to 4,544)	3,361 (2,360 to 4,000)	0.485	1.047 (0.757 to 1.395)	3,595 (2,807 to 4,776)	3,763 (2,860 to 4,860)	0.465
rv1176c	rv1176c		1.006 (0.661 to 1.585)	1,655 (901.6 to 2,699)	1,664 (938 to 2,600)	0.934	0.958 (0.611 to 1.651)	1,705 (1,163 to 2,879)	1,641 (974 to 2,940)	0.623
rv1177	fdxc		0.832 (0.447 to 1.422)	6,058 (3,156 to 11,355)	5,042 (2,530 to 8,960)	0.0578	0.946 (0.489 to 1.637)	6,202 (3,374 to 11,846)	5,865 (3,260 to 10,700)	0.596
rv1178	rv1178		0.757 (0.505 to 1.01)	3,336 (1,943 to 4,248)	2,523 (1,540 to 3,390)	0.000169	1.007 (0.595 to 1.353)	3,599 (2,202 to 4,623)	3,634 (2,240 to 4,890)	0.917
rv1179c	rv1179c		1.01 (0.724 to 1.648)	419.6 (203.8 to 564)	420.7 (272 to 555)	0.866	1.114 (0.764 to 1.392)	426 (307.8 to 591.4)	476.6 (335 to 708)	0.118
rv1180	pks3		0.987 (0.43 to 1.706)	3,652 (1,651 to 6,705)	3,596 (1,640 to 6,480)	0.893	1.035 (0.462 to 1.933)	3,877 (1,673 to 7,587)	4,017 (1,700 to 7,910)	0.767
rv1181	pks4		0.885 (0.467 to 1.265)	2,328 (1,152 to 3,484)	2,046 (1,040 to 2,840)	0.0719	1.07 (0.471 to 1.61)	2,449 (1,283 to 3,572)	2,608 (1,250 to 3,800)	0.405
rv1182	papa3		1.009 (0.598 to 1.669)	3,060 (1,492 to 5,295)	3,081 (1,500 to 5,240)	0.911	1.115 (0.62 to 1.926)	3,182 (1,981 to 5,453)	3,557 (2,170 to 6,040)	0.231
rv1183	mmpl10		0.987 (0.822 to 1.284)	936.3 (741.8 to 1,188)	921.8 (691 to 1,230)	0.811	1.115 (0.815 to 1.493)	949.7 (770.4 to 1,130)	1,065 (834 to 1,360)	0.171
rv1184c	rv1184c		1.131 (0.859 to 1.501)	2,476 (1,564 to 3,417)	2,753 (1,890 to 3,200)	0.0516	1.018 (0.724 to 1.482)	2,681 (1,828 to 3,402)	2,735 (1,980 to 4,350)	0.842
rv1185c	fadd21		1 (0.732 to 1.233)	3,727 (2,478 to 4,929)	3,726 (2,350 to 4,720)	0.999	1.141 (0.716 to 1.693)	3,932 (2,898 to 5,247)	4,510 (2,920 to 6,920)	0.0633
rv1186c	rv1186c		1.03 (0.671 to 1.306)	262.1 (178.8 to 354.3)	269.8 (180 to 353)	0.562	0.942 (0.598 to 1.292)	257.7 (165.4 to 339.2)	243.4 (155 to 362)	0.385
rv1187	roca		1.126 (0.225 to 2.269)	1,078 (325.1 to 2,663)	1,209 (274 to 2,850)	0.368	1.011 (0.266 to 2.176)	1,191 (314.5 to 2,678)	1,196 (320 to 2,360)	0.939
rv1188	rv1188		1.186 (0.501 to 1.77)	377.9 (170.3 to 680.5)	446.7 (196 to 635)	0.04	1.117 (0.441 to 1.682)	359.8 (163.2 to 579)	401.3 (171 to 649)	0.281
rv1189	sigi		1.114 (0.752 to 1.501)	167.2 (102.2 to 365.3)	185.4 (124 to 365)	0.033	1.061 (0.647 to 1.479)	160.3 (88.31 to 257.1)	170.3 (89.5 to 272)	0.401
rv1190	rv1190		1.322 (0.332 to 2.526)	201.7 (59.08 to 391.2)	266.7 (64.8 to 518)	0.0407	1.069 (0.333 to 2.272)	194.2 (50.76 to 407)	209.1 (61.5 to 503)	0.646
rv1191	rv1191		0.987 (0.581 to 1.594)	1,256 (743.3 to 2,058)	1,240 (765 to 2,170)	0.869	0.939 (0.515 to 1.515)	1,293 (740.4 to 2,257)	1,215 (694 to 2,080)	0.46
rv1192	rv1192		0.812 (0.304 to 1.663)	4,641 (1,580 to 10,341)	3,769 (1,230 to 8,420)	0.12	0.995 (0.345 to 2.07)	4,906 (1,546 to 10,267)	4,890 (1,560 to 10,800)	0.974
rv1193	fadd36		1.002 (0.572 to 1.286)	1,451 (807.2 to 1,915)	1,454 (818 to 1,940)	0.979	0.982 (0.553 to 1.261)	1,488 (871 to 1,949)	1,462 (791 to 1,910)	0.793
rv1194c	rv1194c		0.769 (0.472 to 1.075)	5,873 (3,165 to 8,209)	4,487 (2,510 to 6,050)	0.000447	1.016 (0.551 to 1.487)	6,285 (3,564 to 8,103)	6,420 (3,440 to 9,710)	0.839
rv1195	rv1195	PE13	0.797 (0.211 to 1.663)	4,582 (1,320 to 9,583)	3,657 (1,020 to 7,410)	0.112	0.842 (0.223 to 1.937)	4,711 (1,298 to 9,490)	3,969 (1,080 to 8,450)	0.259
rv1196	rv1196	PPE18;mtb39a	0.964 (0.448 to 1.801)	5,340 (2,575 to 9,300)	5,144 (2,250 to 9,520)	0.748	0.915 (0.474 to 1.672)	5,469 (2,684 to 9,612)	5,011 (2,590 to 9,190)	0.481
rv1197	rv1197	esxK	1.195 (0.595 to 1.802)	24,585 (15,005 to 36,836)	29,363 (12,600 to 43,300)	0.00848	0.95 (0.478 to 1.576)	26,608 (16,242 to 39,400)	25,462 (14,300 to 44,100)	0.529
rv1198	rv1198	esxL	1.07 (0.742 to 1.519)	26,735 (15,873 to 39,130)	28,596 (18,000 to 42,400)	0.3	0.884 (0.567 to 1.364)	27,857 (18,204 to 41,410)	24,633 (15,600 to 37,500)	0.138
rv1199c	rv1199c		0.984 (0.485 to 1.641)	248.2 (90.18 to 531.1)	244.6 (116 to 538)	0.833	0.894 (0.401 to 1.663)	231.1 (103.3 to 359.4)	206.7 (91.9 to 374)	0.286
rv1200	rv1200		0.949 (0.428 to 1.346)	1,558 (719.7 to 2,422)	1,471 (643 to 2,140)	0.523	1.156 (0.524 to 1.716)	1,624 (821.6 to 2,501)	1,873 (944 to 2,960)	0.0982
rv1201c	rv1201c		0.872 (0.461 to 1.228)	6,201 (2,904 to 9,308)	5,397 (2,460 to 7,640)	0.0655	0.972 (0.467 to 1.432)	6,649 (3,556 to 10,406)	6,463 (3,270 to 9,930)	0.727
rv1202	dape		0.891 (0.454 to 1.623)	4,134 (1,898 to 8,167)	3,681 (1,650 to 7,690)	0.279	1.022 (0.545 to 1.845)	4,286 (2,465 to 7,454)	4,393 (2,410 to 7,650)	0.831
rv1203c	rv1203c		0.907 (0.15 to 2.395)	1,035 (181.3 to 2,842)	934.9 (166 to 2,670)	0.611	1.117 (0.166 to 3.245)	1,094 (165.8 to 3,179)	1,236 (192 to 3,800)	0.609
rv1204c	rv1204c		0.881 (0.411 to 1.353)	681.9 (338.8 to 1,184)	600.7 (303 to 992)	0.128	0.963 (0.415 to 1.554)	680.6 (335.4 to 1,132)	655.8 (283 to 1,010)	0.728
rv1205	rv1205		1.289 (0.826 to 1.771)	1,613 (1,280 to 2,339)	2,081 (1,430 to 2,900)	2.99e-06	0.921 (0.635 to 1.308)	1,631 (1,240 to 2,347)	1,506 (1,030 to 2,050)	0.28
rv1206	fadd6		1.216 (0.294 to 2.085)	1,307 (330.6 to 2,371)	1,590 (387 to 2,940)	0.101	1.048 (0.265 to 1.602)	1,285 (335.1 to 2,259)	1,348 (367 to 2,250)	0.715
rv1207	folp2		0.973 (0.602 to 1.336)	3,721 (2,171 to 5,351)	3,625 (1,930 to 5,320)	0.667	0.969 (0.66 to 1.314)	3,811 (2,615 to 5,245)	3,694 (2,450 to 5,000)	0.64
rv1208	rv1208		1.019 (0.508 to 1.394)	1,793 (941.3 to 2,558)	1,825 (952 to 2,640)	0.787	0.998 (0.542 to 1.412)	1,890 (1,013 to 2,524)	1,886 (1,050 to 2,610)	0.979
rv1209	rv1209		1.025 (0.2 to 2.538)	4,596 (1,144 to 13,206)	4,727 (1,030 to 14,300)	0.885	1.08 (0.19 to 2.631)	4,486 (1,103 to 13,818)	4,837 (1,090 to 15,600)	0.672
rv1210	taga		0.995 (0.821 to 1.174)	3,004 (2,198 to 3,702)	2,989 (2,270 to 3,660)	0.921	1.054 (0.902 to 1.288)	3,168 (2,797 to 3,597)	3,352 (2,810 to 3,900)	0.434
rv1211	rv1211		0.976 (0.558 to 1.576)	18,466 (10,805 to 32,294)	17,991 (8,950 to 29,400)	0.703	0.896 (0.435 to 1.339)	20,243 (11,581 to 33,187)	18,158 (8,760 to 29,100)	0.179
rv1212c	rv1212c		0.885 (0.644 to 1.124)	463.2 (341 to 600.1)	410.5 (300 to 518)	0.0477	1.023 (0.697 to 1.403)	456.2 (323.2 to 590.2)	466.6 (300 to 658)	0.72
rv1213	glgc		0.972 (0.437 to 2.004)	4,199 (1,703 to 8,755)	4,076 (1,610 to 8,690)	0.838	1.163 (0.48 to 2.972)	4,467 (1,982 to 9,079)	5,212 (2,120 to 14,300)	0.365
rv1214c	rv1214c	PE14	0.859 (0.326 to 1.561)	1,125 (446.6 to 2,060)	965.1 (360 to 1,770)	0.195	0.943 (0.378 to 1.751)	1,174 (430.2 to 2,050)	1,111 (426 to 2,120)	0.636
rv1215c	rv1215c		1.061 (0.477 to 1.644)	1,869 (803.8 to 2,938)	1,981 (864 to 3,060)	0.495	0.962 (0.38 to 1.469)	1,928 (865.7 to 2,889)	1,856 (713 to 2,860)	0.711
rv1216c	rv1216c		0.978 (0.629 to 1.516)	964.4 (607.1 to 1,253)	942.4 (544 to 1,310)	0.686	0.994 (0.775 to 1.23)	973.8 (806.1 to 1,207)	966.2 (837 to 1,140)	0.934
rv1217c	rv1217c		0.952 (0.0732 to 3.075)	2,564 (240.9 to 8,808)	2,446 (225 to 9,120)	0.806	1.045 (0.0729 to 3.795)	2,494 (229.3 to 8,679)	2,653 (232 to 10,200)	0.847
rv1218c	rv1218c		0.948 (0.478 to 1.376)	539.2 (287.4 to 741.1)	511.4 (261 to 728)	0.49	0.906 (0.429 to 1.318)	535.7 (284.4 to 791.6)	485.2 (231 to 690)	0.294
rv1219c	rv1219c		0.915 (0.497 to 1.463)	644.7 (335 to 1,024)	590.3 (312 to 932)	0.293	0.92 (0.472 to 1.609)	640.7 (319.4 to 1,067)	592.6 (285 to 1,080)	0.406
rv1220c	rv1220c		1.168 (0.507 to 2.188)	861.9 (367.7 to 1,759)	1,007 (476 to 1,960)	0.202	0.984 (0.338 to 2.05)	859.5 (347.5 to 1,778)	845.5 (310 to 1,750)	0.915
rv1221	sige		0.666 (0.347 to 1.118)	9,688 (5,106 to 16,874)	6,472 (3,150 to 12,000)	0.000102	0.93 (0.58 to 1.552)	10,078 (6,329 to 16,344)	9,380 (5,880 to 15,700)	0.432
rv1222	rv1222		1.1 (0.842 to 1.451)	4,502 (2,864 to 5,191)	4,925 (2,970 to 6,020)	0.0706	1.079 (0.85 to 1.261)	4,883 (4,066 to 5,912)	5,269 (4,330 to 6,800)	0.246
rv1223	htra		1.15 (0.631 to 1.95)	4,910 (2,763 to 9,196)	5,636 (2,650 to 9,910)	0.092	1.069 (0.579 to 1.821)	5,178 (2,908 to 8,203)	5,539 (3,090 to 9,460)	0.476
rv1224	rv1224	tatB	1.071 (0.313 to 2.324)	7,813 (2,730 to 20,377)	8,329 (2,850 to 17,900)	0.563	1.009 (0.355 to 2.056)	8,587 (3,232 to 21,066)	8,644 (3,270 to 18,700)	0.946
rv1225c	rv1225c		0.974 (0.717 to 1.353)	307.1 (231.5 to 429.3)	299.3 (217 to 425)	0.647	0.967 (0.732 to 1.367)	299.2 (229 to 400.8)	289.2 (205 to 390)	0.607
rv1226c	rv1226c		0.903 (0.536 to 1.508)	1,083 (741.5 to 1,704)	980.8 (621 to 1,740)	0.146	1.012 (0.616 to 1.585)	1,096 (740.7 to 1,685)	1,113 (716 to 1,880)	0.866
rv1227c	rv1227c		0.878 (0.374 to 1.576)	404.3 (168 to 788)	354.5 (156 to 707)	0.188	1.028 (0.424 to 1.768)	401.5 (150.9 to 658.4)	413.3 (170 to 693)	0.789
rv1228	lpqx		0.98 (0.195 to 1.742)	536 (119.3 to 1,410)	521.4 (120 to 1,060)	0.864	1.004 (0.161 to 2.233)	544.2 (110.4 to 1,076)	553.4 (95.8 to 1,300)	0.977
rv1229c	mrp		0.899 (0.221 to 1.364)	2,958 (558 to 3,908)	2,659 (534 to 3,500)	0.0713	1.036 (0.817 to 1.265)	3,201 (2,568 to 3,785)	3,315 (2,570 to 3,960)	0.579
rv1230c	rv1230c		2.711 (1.001 to 4.536)	711.2 (308.6 to 1,056)	1,929 (712 to 3,050)	1.33e-11	0.957 (0.405 to 1.876)	601.6 (224.7 to 861)	577.1 (224 to 1,070)	0.645
rv1231c	rv1231c		1.03 (0.696 to 1.256)	1,102 (736.1 to 1,424)	1,135 (736 to 1,450)	0.56	1.019 (0.643 to 1.272)	1,132 (755.3 to 1,415)	1,155 (700 to 1,500)	0.772
rv1232c	rv1232c		0.958 (0.771 to 1.19)	1,379 (1,109 to 1,699)	1,323 (904 to 1,730)	0.44	0.938 (0.773 to 1.261)	1,446 (1,236 to 1,902)	1,358 (1,150 to 1,990)	0.357
rv1233c	rv1233c		0.983 (0.649 to 1.595)	3,692 (2,227 to 5,593)	3,611 (2,160 to 5,360)	0.801	1.079 (0.67 to 1.899)	3,841 (2,546 to 6,046)	4,173 (2,380 to 6,820)	0.316
rv1234	rv1234		0.99 (0.516 to 1.467)	2,274 (1,191 to 3,225)	2,253 (1,020 to 3,380)	0.894	0.964 (0.457 to 1.454)	2,420 (1,155 to 3,535)	2,336 (1,130 to 3,560)	0.687
rv1235	lpqy		0.978 (0.755 to 1.365)	1,492 (1,006 to 2,043)	1,458 (927 to 2,170)	0.678	0.948 (0.739 to 1.212)	1,491 (1,176 to 2,034)	1,412 (1,150 to 1,880)	0.429
rv1236	suga		1.035 (0.786 to 1.357)	1,118 (843.8 to 1,452)	1,157 (879 to 1,540)	0.501	1.065 (0.731 to 1.343)	1,186 (899.5 to 1,616)	1,263 (876 to 1,720)	0.316
rv1237	sugb		1.031 (0.796 to 1.246)	1,173 (834.7 to 1,390)	1,208 (905 to 1,500)	0.558	1.079 (0.774 to 1.305)	1,248 (1,107 to 1,466)	1,347 (949 to 1,600)	0.232
rv1238	sugc		1.059 (0.674 to 1.442)	1,392 (876.9 to 1,974)	1,473 (858 to 2,110)	0.329	1.03 (0.616 to 1.367)	1,381 (934.4 to 2,032)	1,425 (883 to 1,960)	0.642
rv1239c	cora		0.966 (0.508 to 1.288)	2,775 (1,503 to 3,796)	2,680 (1,200 to 3,600)	0.636	0.856 (0.424 to 1.354)	2,919 (1,491 to 4,188)	2,507 (1,260 to 4,160)	0.0848
rv1240	mdh		0.903 (0.508 to 1.55)	4,995 (2,823 to 8,597)	4,518 (2,270 to 8,300)	0.248	0.892 (0.509 to 1.517)	5,249 (2,954 to 9,372)	4,684 (2,710 to 7,900)	0.249
rv1241	rv1241		0.931 (0.628 to 1.405)	4,943 (3,274 to 7,520)	4,596 (3,140 to 7,260)	0.282	1.029 (0.693 to 1.676)	5,043 (3,736 to 7,409)	5,227 (3,210 to 8,860)	0.681
rv1242	rv1242		1.087 (0.279 to 2.571)	3,825 (878.2 to 8,631)	4,150 (1,080 to 9,450)	0.602	1.087 (0.288 to 2.742)	4,105 (898.4 to 9,431)	4,471 (1,210 to 10,900)	0.645
rv1243c	rv1243c	PE_PGRS23	0.964 (0.0456 to 2.403)	1,961 (191.8 to 9,719)	1,920 (180 to 9,750)	0.815	0.952 (0.0756 to 2.437)	1,683 (179.9 to 4,990)	1,652 (172 to 5,930)	0.771
rv1244	lpqz		0.921 (0.401 to 1.945)	1,640 (683.4 to 3,477)	1,505 (686 to 3,230)	0.557	1.103 (0.512 to 2.466)	1,768 (563.8 to 3,729)	1,947 (715 to 4,310)	0.511
rv1245c	rv1245c		1.241 (0.98 to 1.673)	919.7 (712.9 to 1,269)	1,144 (756 to 1,490)	2e-05	0.967 (0.732 to 1.342)	923.5 (719.8 to 1,236)	893.3 (682 to 1,200)	0.625
rv1246c	rv1246c		1.047 (0.259 to 2.007)	1,485 (452.6 to 3,710)	1,551 (471 to 3,880)	0.699	0.96 (0.245 to 2.159)	1,642 (427.3 to 3,720)	1,580 (456 to 3,420)	0.772
rv1247c	rv1247c		1.047 (0.366 to 2.088)	2,609 (896.8 to 5,253)	2,729 (940 to 5,720)	0.727	1.044 (0.359 to 2.214)	2,720 (949.2 to 5,245)	2,851 (900 to 6,060)	0.779
rv1248c	suca		1.126 (0.224 to 1.989)	3,290 (699.6 to 5,975)	3,707 (759 to 6,490)	0.343	1.026 (0.205 to 1.883)	3,357 (773.7 to 5,944)	3,454 (681 to 6,080)	0.856
rv1249c	rv1249c		1.146 (0.906 to 1.484)	2,689 (2,163 to 3,385)	3,083 (2,200 to 4,160)	0.00655	1.068 (0.853 to 1.341)	2,731 (2,445 to 3,221)	2,917 (2,400 to 3,690)	0.299
rv1250	rv1250		0.993 (0.471 to 1.358)	1,091 (567.6 to 1,523)	1,082 (535 to 1,530)	0.92	0.997 (0.582 to 1.674)	1,120 (679.7 to 1,527)	1,116 (636 to 1,830)	0.973
rv1251c	rv1251c		1.224 (0.706 to 2.136)	527.4 (337.6 to 967.3)	645.2 (384 to 1,120)	0.0263	1.089 (0.598 to 1.949)	535.6 (314.8 to 1,017)	583.9 (325 to 1,060)	0.376
rv1252c	lpre		1.326 (0.756 to 1.91)	1,094 (678.2 to 1,621)	1,452 (834 to 2,100)	0.000178	0.92 (0.506 to 1.469)	1,077 (617.1 to 1,657)	996.8 (535 to 1,610)	0.266
rv1253	dead		0.971 (0.636 to 1.213)	1,739 (1,080 to 2,184)	1,688 (1,030 to 2,180)	0.584	0.968 (0.524 to 1.346)	1,853 (1,104 to 2,326)	1,803 (934 to 2,650)	0.639
rv1254	rv1254		0.985 (0.742 to 1.372)	1,617 (1,134 to 2,649)	1,589 (1,070 to 2,480)	0.777	1.073 (0.797 to 1.606)	1,751 (1,422 to 2,463)	1,882 (1,440 to 2,900)	0.255
rv1255c	rv1255c		0.998 (0.273 to 2.04)	155.7 (35.02 to 343.3)	154.4 (39.8 to 314)	0.986	0.908 (0.259 to 1.815)	144.7 (35.71 to 291.1)	131.6 (37 to 274)	0.512
rv1256c	rv1256c	cyp130	1.004 (0.554 to 1.584)	336.3 (182.9 to 544.6)	337.6 (182 to 536)	0.961	1.023 (0.566 to 1.657)	325.8 (165.4 to 533.9)	333.9 (172 to 560)	0.817
rv1257c	rv1257c		1.021 (0.578 to 1.648)	1,660 (878.4 to 2,634)	1,694 (894 to 2,880)	0.807	1.018 (0.558 to 1.717)	1,735 (986.3 to 2,729)	1,772 (956 to 3,070)	0.853
rv1258c	rv1258c		1.216 (0.663 to 1.89)	525.4 (270 to 898.1)	639.2 (326 to 997)	0.0131	1.042 (0.568 to 1.618)	483.6 (255.3 to 821.9)	504 (273 to 837)	0.67
rv1259	rv1259		0.864 (0.532 to 1.1)	585.7 (389.9 to 742.7)	505.9 (301 to 638)	0.0201	0.924 (0.582 to 1.223)	580.5 (379.1 to 739.2)	536.8 (338 to 717)	0.259
rv1260	rv1260		0.975 (0.62 to 1.45)	2,143 (1,172 to 3,286)	2,086 (1,230 to 3,080)	0.66	1.075 (0.718 to 1.451)	2,225 (1,421 to 3,502)	2,389 (1,590 to 3,190)	0.243
rv1261c	rv1261c		1.193 (0.7 to 1.856)	1,984 (1,202 to 2,871)	2,366 (1,260 to 3,830)	0.025	1.054 (0.592 to 1.803)	2,056 (1,261 to 3,023)	2,174 (1,260 to 3,940)	0.525
rv1262c	rv1262c		0.936 (0.378 to 1.597)	1,455 (635.9 to 2,527)	1,362 (539 to 2,530)	0.535	0.981 (0.371 to 1.813)	1,572 (586.2 to 2,777)	1,553 (500 to 3,150)	0.879
rv1263	amib2		0.931 (0.435 to 1.487)	780.9 (324.8 to 1,183)	726.2 (294 to 1,160)	0.413	0.945 (0.436 to 1.521)	827.5 (408.2 to 1,249)	783.4 (364 to 1,270)	0.559
rv1264	rv1264		0.996 (0.382 to 1.825)	1,994 (696 to 3,565)	1,981 (672 to 3,720)	0.972	1.128 (0.472 to 2.031)	2,143 (856.1 to 3,701)	2,417 (954 to 4,180)	0.34
rv1265	rv1265		0.845 (0.207 to 1.415)	3,173 (565.4 to 5,552)	2,681 (647 to 4,570)	0.145	0.977 (0.225 to 1.631)	3,228 (596.2 to 5,465)	3,162 (738 to 5,330)	0.857
rv1266c	pknh		1.21 (0.791 to 1.561)	913.7 (594.3 to 1,150)	1,106 (741 to 1,490)	0.000432	1.002 (0.653 to 1.345)	915.8 (558 to 1,220)	919.6 (548 to 1,350)	0.976
rv1267c	embr		1.134 (0.803 to 1.399)	609.8 (482.2 to 834.3)	691.4 (434 to 921)	0.0105	0.855 (0.636 to 1.3)	614.6 (502.4 to 810.6)	534 (369 to 825)	0.0913
rv1268c	rv1268c		1.153 (0.452 to 1.849)	83.66 (20.38 to 231.4)	95.51 (31.7 to 254)	0.132	1.174 (0.445 to 1.998)	70.96 (27.87 to 111.7)	83.57 (34 to 151)	0.125
rv1269c	rv1269c		1.454 (0.766 to 2.351)	1,127 (572.9 to 1,965)	1,638 (829 to 2,690)	0.000259	0.942 (0.502 to 1.592)	1,101 (552.4 to 1,877)	1,042 (493 to 1,950)	0.563
rv1270c	lpra		1.274 (0.727 to 1.979)	976.8 (602.9 to 1,664)	1,248 (645 to 2,000)	0.00323	0.871 (0.542 to 1.511)	983.8 (619.1 to 1,702)	859.2 (543 to 1,590)	0.166
rv1271c	rv1271c		1.227 (0.37 to 2.141)	286 (91.49 to 465.7)	348.2 (123 to 541)	0.0364	1.057 (0.277 to 1.71)	267.9 (77.78 to 461.7)	282.6 (79.3 to 523)	0.634
rv1272c	rv1272c		1.157 (0.71 to 1.733)	329.5 (213.5 to 558.5)	381.4 (236 to 578)	0.034	1.074 (0.723 to 1.599)	311.1 (229.8 to 449.6)	334.1 (232 to 494)	0.254
rv1273c	rv1273c		1.224 (0.891 to 1.687)	233.1 (169.2 to 314.8)	285.3 (200 to 395)	0.000288	1.102 (0.76 to 1.7)	230.9 (153.5 to 306.6)	254.7 (159 to 407)	0.155
rv1274	lprb		1.032 (0.754 to 1.418)	4,239 (2,580 to 5,715)	4,383 (2,630 to 6,240)	0.544	0.97 (0.685 to 1.325)	4,459 (3,436 to 5,751)	4,331 (3,090 to 5,960)	0.656
rv1275	lprc		1.023 (0.714 to 1.347)	4,243 (2,697 to 5,948)	4,339 (2,730 to 5,710)	0.661	0.988 (0.688 to 1.325)	4,433 (3,243 to 5,864)	4,383 (3,180 to 5,700)	0.854
rv1276c	rv1276c		1.011 (0.382 to 1.799)	335.6 (111 to 703.7)	339.1 (130 to 601)	0.925	0.923 (0.211 to 2.004)	328 (110 to 649.2)	302.9 (70.3 to 669)	0.618
rv1277	rv1277		1.106 (0.393 to 1.752)	1,521 (586 to 2,617)	1,686 (603 to 2,810)	0.322	0.934 (0.342 to 1.722)	1,594 (600.1 to 2,686)	1,489 (544 to 2,650)	0.585
rv1278	rv1278		1.069 (0.729 to 1.493)	821.9 (609.7 to 1,127)	879.5 (581 to 1,300)	0.209	1.016 (0.736 to 1.436)	817.1 (578.8 to 1,114)	830.9 (597 to 1,200)	0.806
rv1279	rv1279		1.178 (0.933 to 1.622)	978.1 (657.2 to 1,513)	1,149 (823 to 1,610)	0.0013	1.063 (0.719 to 1.665)	1,011 (711.5 to 1,534)	1,074 (776 to 1,780)	0.349
rv1280c	oppa		1.011 (0.502 to 1.688)	1,154 (542.1 to 1,854)	1,165 (548 to 1,940)	0.901	1.127 (0.588 to 1.788)	1,182 (614.2 to 2,010)	1,332 (704 to 2,130)	0.224
rv1281c	oppd		1.074 (0.0822 to 2.61)	1,123 (89.09 to 2,810)	1,208 (92.4 to 3,050)	0.68	0.941 (0.0798 to 2.454)	1,202 (90.85 to 3,107)	1,131 (89.1 to 2,750)	0.745
rv1282c	oppc		1.071 (0.836 to 1.324)	952.1 (605.4 to 1,144)	1,018 (716 to 1,220)	0.176	1.024 (0.804 to 1.168)	998.8 (752.1 to 1,196)	1,022 (765 to 1,180)	0.711
rv1283c	oppb		0.993 (0.713 to 1.226)	1,196 (952.4 to 1,519)	1,188 (705 to 1,520)	0.891	0.97 (0.83 to 1.142)	1,239 (1,058 to 1,460)	1,202 (991 to 1,380)	0.65
rv1284	rv1284		0.852 (0.67 to 1.105)	5,439 (3,648 to 8,270)	4,629 (3,360 to 6,190)	0.0189	0.807 (0.525 to 1.093)	5,735 (3,968 to 7,892)	4,642 (3,040 to 6,660)	0.017
rv1285	cysd		0.828 (0.323 to 1.308)	1,386 (551.7 to 2,234)	1,149 (447 to 1,830)	0.0379	0.893 (0.347 to 1.649)	1,465 (634.5 to 2,403)	1,314 (522 to 2,690)	0.332
rv1286	cysn		0.858 (0.596 to 1.327)	2,599 (1,526 to 3,892)	2,229 (1,230 to 3,550)	0.0464	0.979 (0.688 to 1.598)	2,753 (1,762 to 4,464)	2,698 (1,830 to 4,910)	0.773
rv1287	rv1287		0.85 (0.202 to 1.274)	1,651 (415.5 to 2,372)	1,403 (317 to 2,040)	0.0981	0.955 (0.301 to 1.477)	1,800 (518.2 to 2,560)	1,720 (501 to 2,730)	0.663
rv1288	rv1288		0.94 (0.765 to 1.193)	351.4 (280.6 to 441.6)	330.4 (269 to 426)	0.27	0.984 (0.715 to 1.417)	364.2 (272.6 to 457.9)	359.7 (265 to 544)	0.81
rv1289	rv1289		0.99 (0.766 to 1.174)	1,553 (1,125 to 1,935)	1,540 (996 to 2,020)	0.85	1.005 (0.635 to 1.429)	1,580 (1,221 to 1,881)	1,590 (1,070 to 2,120)	0.944
rv1290A	rv1290A		0.996 (0.703 to 1.606)	208 (123.8 to 423.4)	207.3 (139 to 390)	0.956	0.961 (0.618 to 1.498)	199.1 (125.2 to 330.6)	191.2 (127 to 308)	0.665
rv1290c	rv1290c		0.923 (0.547 to 1.326)	294 (165.2 to 413.5)	271.8 (150 to 389)	0.196	0.984 (0.616 to 1.43)	297.9 (184.2 to 464.9)	293.5 (175 to 454)	0.833
rv1291c	rv1291c		0.903 (0.381 to 1.441)	93.06 (28.65 to 283)	84.62 (28.8 to 269)	0.249	1.056 (0.387 to 1.98)	79.52 (29.86 to 146.6)	83.98 (29.3 to 167)	0.653
rv1292	args		0.819 (0.511 to 1.402)	2,900 (1,539 to 5,447)	2,372 (1,310 to 4,280)	0.0408	1.02 (0.546 to 1.988)	3,028 (1,819 to 5,371)	3,110 (1,590 to 6,410)	0.867
rv1293	lysa		0.846 (0.492 to 1.478)	6,135 (3,459 to 10,350)	5,182 (2,780 to 9,410)	0.0967	1.067 (0.605 to 1.794)	6,525 (4,245 to 11,419)	6,972 (3,800 to 12,300)	0.54
rv1294	thra		0.819 (0.604 to 1.011)	5,875 (3,515 to 7,631)	4,814 (3,010 to 6,070)	0.00307	1.01 (0.778 to 1.262)	5,941 (4,397 to 7,625)	6,006 (4,590 to 7,480)	0.876
rv1295	thrc		0.786 (0.475 to 1.014)	6,237 (3,704 to 8,271)	4,902 (2,530 to 6,440)	0.000894	1.061 (0.564 to 1.58)	6,422 (3,872 to 9,001)	6,822 (3,650 to 9,810)	0.467
rv1296	thrb		0.814 (0.566 to 1.125)	4,539 (2,524 to 6,208)	3,696 (2,080 to 5,440)	0.00236	1.089 (0.822 to 1.527)	4,759 (3,495 to 6,056)	5,186 (3,950 to 7,760)	0.163
rv1297	rho		1.077 (0.495 to 1.948)	6,406 (3,103 to 11,631)	6,945 (2,810 to 13,100)	0.478	1.161 (0.446 to 2.394)	6,949 (3,229 to 11,906)	8,168 (2,850 to 16,500)	0.221
rv1298	rpme		0.917 (0.566 to 1.244)	29,254 (15,302 to 39,984)	26,711 (13,800 to 35,900)	0.143	1.012 (0.649 to 1.479)	29,323 (18,319 to 38,795)	29,643 (18,000 to 38,400)	0.862
rv1299	prfa		0.924 (0.757 to 1.118)	4,243 (3,249 to 5,439)	3,923 (2,680 to 5,160)	0.179	1.081 (0.925 to 1.479)	4,492 (3,600 to 6,054)	4,868 (3,930 to 6,900)	0.216
rv1300	hemk		0.855 (0.269 to 1.557)	6,073 (1,553 to 12,274)	5,193 (1,510 to 10,300)	0.211	1.043 (0.371 to 1.925)	6,467 (1,787 to 12,449)	6,746 (2,290 to 12,500)	0.763
rv1301	rv1301		0.834 (0.534 to 1.046)	5,544 (2,953 to 7,376)	4,624 (2,600 to 6,150)	0.00536	1.014 (0.648 to 1.367)	5,882 (3,673 to 8,214)	5,969 (4,000 to 8,440)	0.827
rv1302	rfe		1.031 (0.627 to 1.651)	1,299 (609 to 2,025)	1,341 (740 to 2,150)	0.649	1.114 (0.688 to 1.867)	1,388 (749.3 to 2,270)	1,544 (911 to 2,410)	0.232
rv1303	rv1303		0.866 (0.622 to 1.134)	6,528 (4,115 to 9,427)	5,662 (3,190 to 8,550)	0.0216	0.936 (0.754 to 1.228)	6,678 (5,268 to 8,095)	6,257 (4,840 to 8,100)	0.351
rv1304	atpb		0.946 (0.617 to 1.332)	8,315 (4,867 to 12,655)	7,857 (4,930 to 12,100)	0.324	1.001 (0.766 to 1.348)	8,543 (6,237 to 11,492)	8,548 (6,380 to 11,700)	0.993
rv1305	atpe		0.896 (0.228 to 1.959)	12,108 (3,412 to 27,898)	10,860 (2,890 to 24,300)	0.417	0.868 (0.234 to 1.894)	13,184 (3,545 to 30,050)	11,455 (3,310 to 26,300)	0.357
rv1306	atpf		0.913 (0.499 to 1.253)	12,558 (5,491 to 18,191)	11,477 (4,920 to 15,300)	0.13	0.938 (0.464 to 1.359)	13,404 (7,668 to 20,104)	12,591 (6,690 to 17,900)	0.377
rv1307	atph		0.896 (0.749 to 1.017)	8,161 (6,220 to 9,478)	7,308 (5,430 to 8,730)	0.0755	0.974 (0.825 to 1.078)	8,483 (7,102 to 9,846)	8,273 (6,700 to 9,990)	0.7
rv1308	atpa		0.952 (0.698 to 1.275)	8,175 (6,140 to 10,938)	7,772 (5,500 to 10,100)	0.387	1.051 (0.775 to 1.449)	8,298 (6,260 to 10,719)	8,717 (6,350 to 11,400)	0.462
rv1309	atpg		0.978 (0.823 to 1.233)	9,418 (6,662 to 11,821)	9,218 (5,960 to 11,300)	0.694	1.017 (0.809 to 1.413)	9,816 (8,244 to 11,778)	10,008 (7,820 to 13,300)	0.812
rv1310	atpd		0.968 (0.601 to 1.387)	11,232 (6,565 to 16,020)	10,880 (5,970 to 14,700)	0.588	1.02 (0.622 to 1.397)	11,704 (7,435 to 16,998)	11,956 (6,990 to 17,100)	0.768
rv1311	atpc		0.914 (0.519 to 1.207)	5,425 (2,791 to 7,473)	4,973 (2,200 to 6,890)	0.127	1.007 (0.663 to 1.283)	5,800 (4,022 to 7,485)	5,841 (3,730 to 7,480)	0.912
rv1312	rv1312		1.075 (0.108 to 3.24)	20,428 (2,545 to 76,505)	21,801 (2,620 to 72,100)	0.714	1.022 (0.169 to 3.852)	22,049 (3,311 to 66,039)	22,540 (3,430 to 69,000)	0.919
rv1313c	rv1313c		0.978 (0.502 to 1.872)	197 (113 to 330.2)	192.7 (94.2 to 339)	0.833	0.914 (0.499 to 1.652)	188.7 (103.3 to 332.6)	172.6 (96.8 to 315)	0.407
rv1314c	rv1314c		1.144 (0.543 to 2.084)	576.5 (275.2 to 962.9)	660.2 (295 to 1,190)	0.207	0.958 (0.401 to 1.716)	566.9 (260.7 to 992.8)	542.8 (231 to 954)	0.729
rv1315	mura		0.925 (0.634 to 1.207)	2,670 (1,701 to 4,023)	2,470 (1,510 to 3,610)	0.176	0.988 (0.609 to 1.346)	2,778 (1,857 to 3,720)	2,745 (1,690 to 3,740)	0.856
rv1316c	ogt		0.846 (0.713 to 1.044)	747.2 (499.7 to 891.9)	630.9 (461 to 720)	0.0138	1.022 (0.884 to 1.183)	805.2 (623.9 to 1,010)	823.5 (681 to 1,040)	0.739
rv1317c	alka		0.811 (0.505 to 1.058)	624.2 (357.5 to 830.3)	505.9 (303 to 631)	0.00201	1.005 (0.556 to 1.433)	637.9 (380.9 to 843.2)	643 (361 to 999)	0.939
rv1318c	rv1318c		1.377 (0.863 to 2.046)	505.8 (374.8 to 697.8)	697 (451 to 1,060)	3.56e-05	1.016 (0.615 to 1.45)	487.3 (320.3 to 707.7)	494.4 (314 to 676)	0.806
rv1319c	rv1319c		1.324 (1.065 to 1.668)	1,127 (866.1 to 1,459)	1,490 (1,170 to 1,910)	3.6e-08	1.073 (0.84 to 1.467)	1,167 (901.5 to 1,600)	1,261 (926 to 1,790)	0.283
rv1320c	rv1320c		1.377 (1.03 to 1.806)	1,112 (688.4 to 1,463)	1,532 (991 to 2,090)	1.95e-08	1.042 (0.745 to 1.3)	1,121 (693.9 to 1,405)	1,168 (762 to 1,400)	0.498
rv1321	rv1321		1.08 (0.501 to 1.99)	2,299 (1,205 to 3,632)	2,484 (1,110 to 4,500)	0.491	1.049 (0.487 to 1.677)	2,312 (1,269 to 3,484)	2,428 (1,120 to 3,920)	0.605
rv1322	rv1322		1.046 (0.597 to 1.88)	2,123 (1,202 to 3,892)	2,220 (1,120 to 4,160)	0.693	0.916 (0.497 to 1.74)	2,181 (1,303 to 3,904)	2,012 (1,060 to 3,980)	0.483
rv1323	fada4		0.899 (0.457 to 1.374)	5,730 (2,586 to 9,530)	5,145 (2,160 to 8,020)	0.194	0.911 (0.424 to 1.486)	6,031 (3,032 to 10,183)	5,497 (2,600 to 9,100)	0.298
rv1324	rv1324		0.918 (0.252 to 1.427)	5,382 (1,635 to 9,025)	4,940 (1,300 to 8,080)	0.436	1.053 (0.315 to 1.804)	5,856 (1,866 to 9,791)	6,174 (1,950 to 10,400)	0.676
rv1325c	rv1325c	PE_PGRS24	0.835 (0.504 to 1.229)	1,607 (722.9 to 2,322)	1,345 (639 to 2,040)	0.0118	0.887 (0.724 to 1.092)	1,710 (1,244 to 2,325)	1,526 (1,190 to 2,220)	0.143
rv1326c	glgb		0.924 (0.555 to 1.381)	2,308 (1,516 to 4,267)	2,132 (1,400 to 3,680)	0.201	1.027 (0.71 to 1.562)	2,420 (1,783 to 4,024)	2,483 (1,920 to 3,630)	0.687
rv1327c	rv1327c	glgE	0.966 (0.603 to 1.26)	2,777 (1,428 to 3,916)	2,675 (1,470 to 3,740)	0.529	1.01 (0.657 to 1.388)	2,895 (1,932 to 3,829)	2,915 (2,060 to 3,810)	0.873
rv1328	glgp		0.889 (0.438 to 1.221)	3,772 (1,887 to 5,864)	3,346 (1,460 to 5,190)	0.142	0.984 (0.556 to 1.448)	3,753 (2,099 to 5,578)	3,704 (2,100 to 5,270)	0.842
rv1329c	ding		0.939 (0.507 to 1.325)	529.1 (309.8 to 708.8)	497 (279 to 729)	0.356	0.99 (0.523 to 1.309)	519.1 (303.7 to 661.3)	513.8 (284 to 704)	0.881
rv1330c	rv1330c		0.904 (0.24 to 1.794)	537.1 (140.9 to 979.5)	485.3 (132 to 963)	0.447	0.984 (0.277 to 1.911)	529.2 (137.3 to 959)	520.1 (142 to 950)	0.911
rv1331	rv1331		0.95 (0.678 to 1.423)	11,044 (6,596 to 17,199)	10,502 (6,720 to 15,900)	0.448	0.932 (0.637 to 1.575)	11,090 (7,746 to 16,210)	10,350 (7,040 to 17,700)	0.399
rv1332	rv1332		1.045 (0.751 to 1.305)	4,101 (2,543 to 5,079)	4,287 (2,530 to 5,530)	0.385	1.098 (0.798 to 1.387)	4,231 (3,102 to 5,127)	4,649 (3,450 to 5,830)	0.124
rv1333	rv1333		0.92 (0.504 to 1.495)	3,491 (1,631 to 5,893)	3,210 (1,650 to 5,250)	0.335	0.952 (0.527 to 1.609)	3,781 (1,934 to 6,556)	3,620 (1,890 to 6,850)	0.595
rv1334	rv1334		0.986 (0.523 to 1.972)	2,460 (1,100 to 5,188)	2,419 (1,060 to 4,830)	0.913	1.071 (0.514 to 2.267)	2,643 (1,297 to 5,410)	2,830 (1,300 to 6,010)	0.641
rv1335	rv1335		0.985 (0.761 to 1.155)	2,362 (1,769 to 2,876)	2,332 (1,580 to 2,780)	0.788	0.999 (0.822 to 1.234)	2,515 (2,033 to 2,993)	2,514 (1,970 to 3,180)	0.983
rv1336	cysm		0.92 (0.539 to 1.407)	1,701 (929.1 to 2,721)	1,567 (848 to 2,600)	0.302	1.101 (0.6 to 1.79)	1,779 (1,091 to 2,885)	1,959 (1,110 to 3,070)	0.3
rv1337	rv1337		0.94 (0.3 to 1.544)	4,030 (1,329 to 7,515)	3,787 (1,260 to 6,380)	0.56	1.069 (0.336 to 2.118)	4,244 (1,518 to 7,847)	4,532 (1,600 to 8,540)	0.615
rv1338	muri		0.9 (0.494 to 1.35)	1,148 (578.8 to 1,668)	1,032 (588 to 1,600)	0.13	1.117 (0.542 to 1.571)	1,206 (687.4 to 1,781)	1,345 (674 to 1,990)	0.17
rv1339	rv1339		0.879 (0.499 to 1.36)	3,668 (1,592 to 5,648)	3,221 (1,510 to 5,070)	0.102	0.955 (0.545 to 1.469)	3,942 (1,954 to 5,647)	3,769 (2,070 to 5,570)	0.582
rv1340	rpha		0.898 (0.492 to 1.542)	2,466 (1,414 to 4,133)	2,216 (1,190 to 4,070)	0.224	0.959 (0.543 to 1.783)	2,695 (1,497 to 5,067)	2,590 (1,470 to 4,970)	0.662
rv1341	rv1341		0.93 (0.44 to 1.515)	2,294 (1,084 to 3,715)	2,129 (1,010 to 3,400)	0.363	1.012 (0.534 to 1.445)	2,391 (1,317 to 3,760)	2,421 (1,360 to 3,340)	0.875
rv1342c	pks14		0.769 (0.504 to 1.004)	3,695 (1,953 to 5,250)	2,834 (1,800 to 3,710)	0.00044	1.042 (0.703 to 1.41)	3,872 (2,739 to 5,049)	4,038 (2,850 to 5,370)	0.531
rv1343c	rv1343c	lprD	0.766 (0.515 to 0.98)	2,417 (1,535 to 3,492)	1,852 (1,260 to 2,390)	0.000421	0.973 (0.656 to 1.322)	2,614 (1,708 to 3,619)	2,540 (1,740 to 3,310)	0.682
rv1344	rv1344		0.717 (0.0432 to 1.814)	915.2 (41.8 to 2,306)	656.1 (41.3 to 1,650)	0.0603	0.863 (0.0382 to 1.998)	937.7 (39.14 to 2,279)	808.3 (38.3 to 1,830)	0.437
rv1345	fadd33		0.715 (0.516 to 1.127)	1,812 (1,171 to 2,811)	1,295 (779 to 2,070)	3.58e-05	0.965 (0.648 to 1.472)	2,002 (1,393 to 3,184)	1,935 (1,320 to 3,270)	0.597
rv1346	fade14		0.744 (0.467 to 1.148)	1,848 (1,239 to 2,761)	1,373 (879 to 2,170)	0.00017	1.06 (0.711 to 1.511)	1,921 (1,271 to 2,701)	2,036 (1,380 to 2,930)	0.439
rv1347c	rv1347c		0.974 (0.218 to 1.876)	617.8 (176.7 to 1,346)	598.5 (153 to 1,310)	0.836	1.135 (0.241 to 2.187)	626.3 (155.4 to 1,126)	711.5 (138 to 1,430)	0.385
rv1348	rv1348		0.732 (0.521 to 0.895)	810 (536.7 to 1,092)	592.3 (394 to 756)	6.54e-05	1.041 (0.664 to 1.516)	847.3 (563.4 to 1,172)	883.9 (520 to 1,380)	0.54
rv1349	rv1349		0.777 (0.345 to 1.508)	816.5 (397.7 to 1,548)	632 (313 to 1,240)	0.03	1.084 (0.466 to 2.151)	878.9 (391.1 to 1,625)	955.5 (402 to 1,880)	0.547
rv1350	fabg2		0.941 (0.374 to 1.557)	737.1 (296.3 to 1,191)	693.4 (259 to 1,050)	0.518	0.948 (0.356 to 1.509)	745.8 (296.3 to 1,151)	707.4 (276 to 1,050)	0.618
rv1351	rv1351		0.972 (0.494 to 1.699)	2,426 (1,178 to 4,131)	2,359 (1,060 to 4,180)	0.775	0.952 (0.508 to 1.84)	2,473 (1,216 to 4,289)	2,354 (1,350 to 4,550)	0.635
rv1352	rv1352		1.098 (0.844 to 1.507)	6,791 (4,462 to 9,347)	7,450 (4,610 to 10,200)	0.0658	0.976 (0.692 to 1.486)	7,406 (5,113 to 10,183)	7,209 (5,620 to 10,600)	0.723
rv1353c	rv1353c		0.948 (0.01 to 2.213)	929.5 (9.244 to 1,821)	881.8 (6.02 to 1,750)	0.755	0.98 (0.445 to 2.017)	960.6 (369.5 to 1,685)	959.5 (450 to 1,890)	0.904
rv1354c	rv1354c		1.459 (0.12 to 2.991)	72.19 (8.731 to 287.2)	95.19 (10.1 to 165)	0.0188	1.099 (0.145 to 7.68)	82.16 (10.51 to 210.5)	117.2 (8.32 to 300)	0.803
rv1355c	moey		1.084 (0.356 to 2.292)	40.75 (9.298 to 466.6)	42.9 (10.1 to 481)	0.556	1.189 (0.722 to 1.565)	13.09 (8.174 to 21.2)	15.72 (9.78 to 23.2)	0.0692
rv1356c	rv1356c		1.005 (0.0195 to 2.791)	459 (4.604 to 1,432)	447.5 (5.91 to 1,150)	0.981	0.957 (0.0839 to 3.198)	440.1 (43.77 to 1,146)	430.7 (35.6 to 1,140)	0.866
rv1357c	rv1357c		0.972 (0.378 to 1.577)	47.77 (20.39 to 102.9)	46.63 (15.8 to 100)	0.691	1.034 (0.318 to 1.666)	41.87 (16.27 to 72.15)	43.21 (13.7 to 71.7)	0.73
rv1358	rv1358		1.066 (0.451 to 1.872)	172.4 (69.76 to 285.7)	183.8 (69 to 329)	0.501	1.026 (0.463 to 1.82)	154 (64 to 273.5)	158.4 (65.9 to 303)	0.816
rv1359	rv1359		1.129 (0.367 to 2.35)	285.8 (63.84 to 638.7)	322.6 (104 to 702)	0.388	0.974 (0.231 to 1.929)	279 (68.64 to 635.8)	272 (62.6 to 554)	0.862
rv1360	rv1360		1.112 (0.712 to 1.535)	1,278 (795.5 to 1,886)	1,419 (943 to 2,090)	0.057	1.04 (0.543 to 1.465)	1,333 (767.8 to 2,125)	1,385 (778 to 2,050)	0.593
rv1361c	rv1361c	PPE19;mtb39b	1.028 (0.204 to 1.765)	3,459 (768 to 5,570)	3,560 (664 to 6,610)	0.824	0.968 (0.233 to 1.449)	3,608 (849.5 to 6,195)	3,494 (857 to 5,650)	0.806
rv1362c	rv1362c		1.292 (0.8 to 1.936)	1,137 (694.6 to 1,703)	1,470 (844 to 2,210)	0.000843	1.02 (0.662 to 1.508)	1,158 (729.9 to 1,626)	1,181 (749 to 1,740)	0.778
rv1363c	rv1363c		1.261 (0.414 to 1.931)	2,063 (798.3 to 3,373)	2,603 (843 to 3,960)	0.0279	1.016 (0.351 to 1.78)	2,101 (810.5 to 3,479)	2,133 (738 to 3,460)	0.894
rv1364c	rsbu		1.084 (0.59 to 2.058)	557.4 (301.4 to 944.8)	603.1 (329 to 1,080)	0.424	0.996 (0.496 to 2.041)	553.2 (300.6 to 1,133)	562 (282 to 1,340)	0.97
rv1365c	rv1365c	rsfA	1.46 (1.117 to 1.853)	1,153 (888.8 to 1,478)	1,687 (1,130 to 2,360)	2.77e-12	0.945 (0.671 to 1.333)	1,139 (880.9 to 1,367)	1,081 (798 to 1,550)	0.429
rv1366	rv1366		0.95 (0.687 to 1.466)	787.7 (563.7 to 1,235)	748 (497 to 1,160)	0.439	0.944 (0.635 to 1.563)	786.5 (522.7 to 1,189)	741.3 (494 to 1,160)	0.488
rv1367c	rv1367c		0.905 (0.589 to 1.383)	860 (527 to 1,289)	778.5 (449 to 1,290)	0.2	1.01 (0.66 to 1.566)	898 (643.6 to 1,324)	906.5 (623 to 1,410)	0.894
rv1368	lprf		1.449 (0.708 to 2.465)	1,502 (723 to 2,887)	2,178 (944 to 3,690)	0.000592	1.037 (0.52 to 1.967)	1,533 (759.3 to 2,933)	1,589 (800 to 3,010)	0.76
rv1369c	rv1369c		1.061 (0.427 to 1.72)	1,536 (575.2 to 2,796)	1,630 (641 to 2,620)	0.515	1.027 (0.362 to 1.85)	1,647 (518.8 to 3,082)	1,690 (548 to 3,190)	0.819
rv1370c	rv1370c		NO DATA	NO DATA	NO DATA	NO DATA	NO DATA	NO DATA	NO DATA	NO DATA
rv1371	rv1371		1.71 (1.138 to 2.169)	257.2 (184.2 to 488.8)	438.7 (347 to 598)	1.24e-17	1.073 (0.778 to 1.534)	236.1 (163.1 to 367.7)	253.2 (185 to 342)	0.313
rv1372	pks18		1.25 (0.701 to 2.314)	500.1 (193.7 to 1,126)	625.7 (282 to 1,230)	0.0553	1.158 (0.468 to 2.598)	489.1 (240.8 to 1,051)	566.5 (242 to 1,270)	0.39
rv1373	rv1373		0.998 (0.385 to 1.563)	883.5 (341.2 to 1,419)	881.5 (321 to 1,390)	0.984	1.04 (0.431 to 1.942)	920.2 (330.3 to 1,561)	960.3 (376 to 1,960)	0.714
rv1374c	rv1374c		1.193 (0.525 to 1.902)	151.9 (66.96 to 225.4)	181.7 (75.9 to 268)	0.0519	1.118 (0.495 to 1.748)	150 (73.67 to 241.8)	168.3 (69.3 to 270)	0.238
rv1375	rv1375		1.07 (0.497 to 2.251)	1,426 (663.2 to 2,914)	1,523 (722 to 3,320)	0.595	1.059 (0.483 to 2.476)	1,540 (712.3 to 3,005)	1,632 (741 to 3,660)	0.695
rv1376	rv1376		1.141 (0.712 to 1.924)	625.7 (360.9 to 1,091)	711.4 (427 to 1,260)	0.114	1.124 (0.508 to 1.971)	656.1 (391.6 to 1,095)	735.5 (365 to 1,250)	0.265
rv1377c	rv1377c		0.856 (0.474 to 1.144)	1,487 (857.4 to 2,090)	1,276 (677 to 1,770)	0.0248	0.943 (0.539 to 1.27)	1,517 (887 to 2,035)	1,430 (823 to 1,950)	0.433
rv1378c	rv1378c		0.781 (0.473 to 1.232)	971 (612.4 to 1,540)	756.8 (461 to 1,180)	0.00253	0.986 (0.581 to 1.576)	1,021 (617.4 to 1,635)	1,005 (620 to 1,730)	0.863
rv1379	pyrr		0.797 (0.314 to 1.739)	5,367 (2,038 to 11,407)	4,254 (1,600 to 8,670)	0.0921	1 (0.392 to 2.383)	5,739 (2,512 to 11,134)	5,830 (2,350 to 12,800)	0.999
rv1380	pyrb		0.766 (0.374 to 1.042)	1,993 (770.9 to 3,036)	1,528 (629 to 2,150)	0.00237	0.868 (0.361 to 1.446)	2,055 (882.5 to 3,177)	1,789 (768 to 3,060)	0.159
rv1381	pyrc		0.782 (0.541 to 1.068)	1,368 (999.7 to 2,092)	1,069 (734 to 1,590)	0.000652	0.929 (0.661 to 1.435)	1,450 (921.2 to 1,920)	1,351 (883 to 1,960)	0.298
rv1382	rv1382		0.832 (0.643 to 1.072)	2,043 (1,657 to 2,447)	1,701 (1,260 to 2,210)	0.00542	1.003 (0.691 to 1.443)	2,085 (1,730 to 2,540)	2,093 (1,400 to 3,090)	0.961
rv1383	cara		0.83 (0.565 to 1.257)	1,119 (689.6 to 1,665)	924.6 (618 to 1,400)	0.00639	0.983 (0.683 to 1.501)	1,207 (735.2 to 1,709)	1,184 (787 to 1,810)	0.801
rv1384	carb		0.876 (0.299 to 1.473)	1,334 (455.8 to 2,190)	1,169 (382 to 2,040)	0.241	1.041 (0.351 to 1.83)	1,419 (514.1 to 2,443)	1,477 (496 to 2,600)	0.757
rv1385	pyrf		0.817 (0.261 to 1.159)	1,319 (467.1 to 2,017)	1,077 (361 to 1,640)	0.0497	1.008 (0.347 to 1.532)	1,333 (422.1 to 1,918)	1,343 (442 to 2,030)	0.944
rv1386	rv1386	PE15	1.167 (0.675 to 1.848)	6,059 (3,342 to 9,471)	7,093 (3,960 to 11,400)	0.0347	0.9 (0.523 to 1.561)	6,192 (3,530 to 9,102)	5,563 (3,040 to 9,180)	0.214
rv1387	rv1387	PPE20	1.144 (0.256 to 1.968)	7,803 (1,756 to 13,230)	8,941 (1,940 to 15,400)	0.268	0.991 (0.24 to 1.741)	8,519 (1,950 to 13,289)	8,452 (1,870 to 14,900)	0.947
rv1388	mihf		1.138 (0.065 to 2.861)	14,023 (891.9 to 36,433)	15,942 (1,040 to 39,300)	0.446	1.09 (0.0934 to 3.455)	14,117 (942.2 to 35,133)	15,393 (1,370 to 44,100)	0.657
rv1389	gmk		0.888 (0.37 to 1.488)	21,034 (6,649 to 51,318)	18,585 (8,200 to 43,000)	0.131	1.001 (0.449 to 1.659)	20,170 (8,364 to 37,912)	20,150 (9,560 to 34,500)	0.988
rv1390	rv1390	rpoZ	0.986 (0.616 to 1.48)	11,307 (6,193 to 15,698)	11,149 (6,210 to 16,000)	0.826	0.953 (0.577 to 1.359)	11,990 (7,447 to 16,117)	11,423 (7,360 to 16,000)	0.506
rv1391	dfp		1.02 (0.756 to 1.26)	4,352 (3,089 to 5,293)	4,439 (3,170 to 5,250)	0.701	1.027 (0.768 to 1.29)	4,627 (3,068 to 5,873)	4,746 (3,150 to 5,910)	0.674
rv1392	metk		0.722 (0.528 to 0.889)	6,142 (4,320 to 8,154)	4,445 (2,690 to 5,710)	0.000105	0.985 (0.651 to 1.35)	6,493 (5,252 to 8,750)	6,456 (4,430 to 8,990)	0.86
rv1393c	rv1393c		1.125 (0.361 to 1.743)	406.5 (121.7 to 664.4)	457.7 (136 to 693)	0.0653	0.996 (0.671 to 1.717)	403.2 (256.4 to 683.1)	400.9 (262 to 629)	0.958
rv1394c	rv1394c	cyp132	1.223 (0.838 to 1.518)	617.5 (361.4 to 887.4)	753.9 (468 to 1,050)	5.14e-05	1.021 (0.662 to 1.463)	616.5 (387.4 to 838.9)	630.1 (392 to 878)	0.747
rv1395	rv1395		0.932 (0.627 to 1.112)	289.2 (198.5 to 345.4)	269.4 (181 to 321)	0.219	0.963 (0.778 to 1.121)	292.4 (217.4 to 342)	282.3 (215 to 350)	0.58
rv1396c	rv1396c	PE_PGRS25	0.873 (0.507 to 1.477)	2,810 (1,297 to 5,070)	2,447 (1,140 to 4,050)	0.128	0.951 (0.468 to 1.973)	3,005 (1,513 to 5,661)	2,881 (1,410 to 6,590)	0.671
rv1397c	rv1397c		1.147 (0.394 to 2.605)	13,707 (3,855 to 30,940)	15,550 (5,140 to 32,200)	0.306	1.158 (0.415 to 2.938)	14,419 (5,120 to 33,080)	16,617 (6,440 to 37,300)	0.326
rv1398c	rv1398c		1.108 (0.774 to 1.496)	23,865 (16,593 to 32,126)	26,541 (16,700 to 35,500)	0.0652	1.012 (0.636 to 1.747)	25,590 (18,303 to 34,082)	26,138 (17,200 to 39,400)	0.893
rv1399c	liph		1.111 (0.938 to 1.355)	744 (596.7 to 915.1)	826.5 (696 to 983)	0.0385	1.042 (0.819 to 1.304)	754.4 (564.8 to 964.9)	787.5 (599 to 1,070)	0.502
rv1400c	lipi		1.096 (0.725 to 1.684)	1,204 (771 to 1,817)	1,319 (796 to 2,030)	0.21	1.027 (0.655 to 1.524)	1,244 (814.9 to 1,970)	1,284 (785 to 2,100)	0.73
rv1401	rv1401		1.194 (0.596 to 2.108)	1,042 (491.3 to 1,947)	1,244 (611 to 2,190)	0.0753	1.028 (0.465 to 1.871)	1,022 (483.3 to 1,873)	1,054 (466 to 2,080)	0.83
rv1402	pria		1.071 (0.669 to 1.624)	188.1 (116.5 to 294.9)	201.7 (116 to 303)	0.33	1.057 (0.661 to 1.795)	186.2 (116.9 to 301.5)	196.5 (119 to 301)	0.485
rv1403c	rv1403c		0.992 (0.599 to 1.525)	1,075 (600.9 to 1,856)	1,065 (602 to 1,730)	0.919	0.951 (0.171 to 1.782)	1,122 (236.7 to 1,890)	1,073 (173 to 2,190)	0.608
rv1404	rv1404		0.984 (0.662 to 1.475)	4,193 (2,882 to 5,773)	4,129 (2,310 to 6,240)	0.809	0.947 (0.55 to 1.398)	4,353 (2,889 to 5,875)	4,120 (2,290 to 5,840)	0.467
rv1405c	rv1405c		0.471 (0.118 to 0.964)	13,396 (3,061 to 31,162)	6,261 (1,810 to 12,500)	3.07e-06	1.029 (0.154 to 2.386)	14,188 (3,468 to 33,459)	14,522 (2,530 to 33,600)	0.845
rv1406	fmt		0.837 (0.46 to 1.311)	1,605 (825 to 2,480)	1,343 (659 to 2,130)	0.039	0.974 (0.543 to 1.502)	1,630 (888.6 to 2,391)	1,590 (868 to 2,490)	0.768
rv1407	fmu		0.845 (0.364 to 1.19)	788.6 (355.6 to 1,140)	666.3 (275 to 964)	0.0553	0.963 (0.44 to 1.467)	811 (386.9 to 1,273)	780.2 (352 to 1,210)	0.696
rv1408	rpe		1.025 (0.652 to 1.407)	2,551 (1,674 to 3,316)	2,619 (1,480 to 3,500)	0.66	0.964 (0.656 to 1.274)	2,682 (1,717 to 3,500)	2,586 (1,780 to 3,520)	0.593
rv1409	ribg		1.097 (0.751 to 1.513)	2,742 (1,523 to 4,135)	3,005 (1,890 to 4,300)	0.0922	1.007 (0.636 to 1.722)	2,810 (1,777 to 4,460)	2,839 (1,770 to 5,010)	0.933
rv1410c	rv1410c		0.923 (0.613 to 1.404)	10,713 (5,314 to 15,111)	9,890 (5,770 to 14,700)	0.19	1.038 (0.658 to 1.602)	12,006 (6,653 to 17,005)	12,461 (7,570 to 18,800)	0.612
rv1411c	lprg		0.956 (0.226 to 1.798)	6,530 (1,597 to 12,662)	6,262 (1,220 to 12,100)	0.733	0.964 (0.225 to 1.82)	6,937 (1,519 to 13,340)	6,690 (1,510 to 12,700)	0.812
rv1412	ribc		0.95 (0.528 to 1.461)	1,199 (604.3 to 1,974)	1,140 (607 to 1,830)	0.512	0.995 (0.401 to 1.799)	1,239 (632.3 to 2,044)	1,234 (473 to 2,290)	0.964
rv1413	rv1413		1.023 (0.606 to 1.456)	1,917 (955.7 to 2,614)	1,958 (971 to 2,780)	0.721	1.041 (0.637 to 1.461)	2,045 (1,132 to 2,761)	2,138 (1,290 to 3,350)	0.552
rv1414	rv1414		1.425 (0.442 to 3.295)	419.9 (198.1 to 710.5)	598.4 (191 to 1,380)	0.0127	0.99 (0.483 to 1.491)	425.7 (177 to 814.8)	419.2 (201 to 644)	0.908
rv1415	riba2		0.924 (0.537 to 1.499)	4,488 (2,387 to 7,951)	4,151 (2,150 to 7,000)	0.389	1.062 (0.609 to 2.171)	4,680 (2,649 to 8,234)	4,971 (2,750 to 9,800)	0.609
rv1416	ribh		0.928 (0.718 to 1.324)	5,503 (3,660 to 7,889)	5,099 (3,460 to 6,990)	0.192	1.065 (0.695 to 1.604)	5,809 (4,583 to 8,725)	6,185 (4,300 to 9,140)	0.331
rv1417	rv1417		0.951 (0.48 to 1.457)	2,140 (1,081 to 3,587)	2,032 (995 to 3,490)	0.546	1.148 (0.589 to 1.96)	2,269 (1,224 to 3,503)	2,606 (1,370 to 4,370)	0.128
rv1418	lprh		0.926 (0.366 to 1.561)	3,314 (1,159 to 6,439)	3,069 (1,150 to 5,220)	0.431	0.982 (0.525 to 1.598)	3,493 (1,581 to 6,435)	3,426 (1,720 to 5,520)	0.86
rv1419	rv1419		0.656 (0.399 to 1.004)	5,094 (2,727 to 7,116)	3,331 (1,610 to 5,060)	5.5e-06	0.977 (0.511 to 1.463)	5,520 (3,335 to 7,943)	5,380 (3,160 to 8,730)	0.791
rv1420	uvrc		0.88 (0.638 to 1.156)	1,649 (1,105 to 2,229)	1,450 (1,000 to 1,930)	0.0363	0.959 (0.708 to 1.219)	1,719 (1,162 to 2,179)	1,651 (1,090 to 2,160)	0.529
rv1421	rv1421		0.891 (0.442 to 1.173)	2,083 (1,114 to 2,915)	1,857 (978 to 2,600)	0.106	0.958 (0.488 to 1.282)	2,154 (1,220 to 3,148)	2,061 (1,040 to 2,860)	0.543
rv1422	rv1422		0.853 (0.526 to 1.098)	1,833 (1,167 to 2,450)	1,564 (971 to 2,020)	0.0146	0.977 (0.597 to 1.375)	1,920 (1,165 to 2,532)	1,873 (1,180 to 2,460)	0.73
rv1423	rv1423	whiA	0.966 (0.669 to 1.207)	3,359 (2,167 to 4,581)	3,245 (2,100 to 4,050)	0.525	0.99 (0.584 to 1.28)	3,419 (2,335 to 4,195)	3,389 (1,930 to 4,320)	0.881
rv1424c	rv1424c		1.023 (0.144 to 1.799)	1,049 (166.7 to 1,753)	1,076 (159 to 1,910)	0.858	0.933 (0.126 to 1.604)	1,081 (176.7 to 1,737)	1,010 (136 to 1,700)	0.623
rv1425	rv1425		1.548 (1.062 to 2.541)	592.3 (395.3 to 810.8)	917.9 (623 to 1,490)	5.58e-08	1.101 (0.705 to 1.75)	585.1 (416.1 to 951)	643.5 (449 to 1,170)	0.215
rv1426c	lipo		1.303 (0.912 to 1.699)	572.6 (390.8 to 813.1)	747.1 (477 to 1,030)	3.43e-06	1.118 (0.768 to 1.604)	568.6 (411.2 to 781.5)	635.1 (443 to 866)	0.0876
rv1427c	fadd12		1.334 (0.768 to 2.025)	890.5 (531.7 to 1,370)	1,186 (636 to 1,780)	0.00034	1.086 (0.603 to 1.51)	925.2 (554.4 to 1,306)	1,005 (563 to 1,420)	0.291
rv1428c	rv1428c		1.163 (0.619 to 1.879)	1,765 (863.5 to 3,241)	2,052 (1,070 to 3,460)	0.0714	0.982 (0.524 to 2.003)	1,850 (1,006 to 3,572)	1,833 (952 to 3,730)	0.864
rv1429	rv1429		1.038 (0.433 to 1.466)	492.2 (200.6 to 709.7)	511 (210 to 719)	0.679	0.94 (0.394 to 1.373)	491.7 (194.8 to 743.1)	462.1 (184 to 702)	0.535
rv1430	rv1430	PE16	1.099 (0.634 to 1.675)	515.3 (324.8 to 731)	565.4 (335 to 875)	0.177	0.973 (0.523 to 1.41)	497.1 (291.1 to 650.4)	487.2 (251 to 693)	0.711
rv1431	rv1431		1.196 (0.952 to 1.45)	695.7 (518.4 to 847)	832.3 (582 to 1,020)	0.000299	1.026 (0.67 to 1.256)	688.7 (559.2 to 858.7)	707.9 (478 to 926)	0.695
rv1432	rv1432		1.123 (0.867 to 1.43)	224.9 (169.4 to 343.8)	252.4 (212 to 346)	0.0186	1.085 (0.827 to 1.457)	219.5 (154.4 to 296.7)	238.8 (160 to 337)	0.187
rv1433	rv1433		1.314 (0.644 to 1.925)	2,545 (1,333 to 3,799)	3,345 (1,720 to 4,990)	0.000787	0.951 (0.469 to 1.398)	2,609 (1,461 to 3,756)	2,488 (1,180 to 3,630)	0.486
rv1434	rv1434		1.06 (1 to 1.16)	578.3 (498.5 to 620.8)	611.9 (564 to 674)	0.28	0.977 (0.778 to 1.225)	584.6 (489.5 to 632.9)	583 (407 to 714)	0.793
rv1435c	rv1435c		1.515 (0.151 to 2.543)	6,917 (897.5 to 11,130)	10,467 (1,100 to 17,000)	0.00308	1.055 (0.11 to 1.749)	7,262 (841.6 to 11,518)	7,657 (806 to 12,500)	0.715
rv1436	gap		0.971 (0.741 to 1.286)	3,933 (2,809 to 5,214)	3,821 (2,590 to 5,230)	0.595	0.984 (0.713 to 1.415)	4,080 (3,150 to 5,389)	4,019 (2,990 to 5,600)	0.814
rv1437	pgk		0.991 (0.635 to 1.618)	5,689 (3,355 to 9,358)	5,639 (3,050 to 9,340)	0.908	1.068 (0.583 to 1.74)	5,733 (3,747 to 8,544)	6,133 (3,380 to 9,790)	0.432
rv1438	tpi		0.974 (0.68 to 1.336)	4,314 (2,826 to 5,870)	4,198 (2,690 to 6,060)	0.622	1.009 (0.708 to 1.394)	4,600 (3,389 to 5,709)	4,636 (3,330 to 6,000)	0.893
rv1439c	rv1439c		1.161 (0.39 to 2.593)	459.4 (182.4 to 1,058)	533.5 (197 to 1,210)	0.269	1.001 (0.324 to 2.278)	462.5 (157.2 to 972.6)	466.4 (146 to 1,100)	0.992
rv1440	secg		1.075 (0.832 to 1.295)	6,351 (4,866 to 8,143)	6,843 (4,420 to 8,460)	0.17	0.903 (0.561 to 1.16)	6,614 (5,243 to 8,466)	5,979 (3,910 to 7,430)	0.173
rv1441c	rv1441c	PE_PGRS26	0.99 (0.215 to 1.958)	8,040 (1,612 to 15,801)	7,961 (1,650 to 15,300)	0.961	0.936 (0.154 to 2.029)	8,967 (1,526 to 18,878)	8,375 (1,440 to 16,900)	0.789
rv1442	bisc		1.134 (0.83 to 1.513)	1,593 (1,071 to 2,072)	1,806 (1,130 to 2,570)	0.0102	1.023 (0.719 to 1.408)	1,639 (1,083 to 2,162)	1,675 (1,090 to 2,340)	0.715
rv1443c	rv1443c		1.039 (0.502 to 1.925)	2,259 (1,137 to 4,835)	2,346 (1,150 to 4,910)	0.745	0.98 (0.487 to 1.87)	2,298 (1,075 to 4,622)	2,246 (1,030 to 4,150)	0.878
rv1444c	rv1444c		1.271 (0.913 to 1.863)	1,494 (941.3 to 2,037)	1,902 (1,200 to 2,750)	1.78e-05	0.947 (0.572 to 1.235)	1,521 (967.5 to 2,091)	1,441 (834 to 1,800)	0.429
rv1445c	devb		0.959 (0.463 to 1.364)	1,676 (930.1 to 2,337)	1,604 (805 to 2,250)	0.532	1.007 (0.463 to 1.372)	1,807 (913.4 to 2,542)	1,820 (864 to 2,560)	0.927
rv1446c	opca		0.97 (0.417 to 1.483)	1,350 (648.1 to 2,086)	1,310 (579 to 2,110)	0.726	1.032 (0.461 to 1.463)	1,401 (657.4 to 2,165)	1,445 (661 to 2,100)	0.748
rv1447c	zwf2		0.963 (0.689 to 1.363)	1,830 (1,249 to 2,573)	1,762 (1,130 to 2,570)	0.514	1.028 (0.71 to 1.621)	1,905 (1,436 to 2,633)	1,962 (1,370 to 3,120)	0.697
rv1448c	tal		1.06 (0.689 to 1.568)	4,426 (2,418 to 5,828)	4,696 (2,810 to 6,660)	0.282	1.044 (0.635 to 1.524)	4,688 (3,037 to 6,044)	4,895 (2,890 to 6,780)	0.516
rv1449c	tkt		0.87 (0.567 to 1.314)	4,600 (2,721 to 7,745)	3,996 (2,420 to 6,280)	0.0577	0.991 (0.581 to 1.94)	5,012 (3,257 to 8,378)	4,970 (3,020 to 10,100)	0.924
rv1450c	rv1450c	PE_PGRS27	0.919 (0.842 to 1.011)	1,302 (1,187 to 1,418)	1,197 (1,030 to 1,310)	0.172	0.896 (0.773 to 1.03)	1,327 (1,178 to 1,631)	1,189 (911 to 1,350)	0.173
rv1451	ctab		0.792 (0.616 to 0.983)	6,365 (4,383 to 8,027)	5,018 (3,520 to 6,280)	0.00159	1.013 (0.76 to 1.317)	6,836 (5,714 to 8,460)	6,904 (5,380 to 8,660)	0.849
rv1452c	rv1452c	PE_PGRS28	0.972 (0.864 to 1.095)	110.6 (85.52 to 233.5)	106.8 (85.3 to 215)	0.635	0.922 (0.88 to 0.982)	90.55 (77.38 to 103.8)	83.21 (74.6 to 92.4)	0.271
rv1453	rv1453		1.051 (0.276 to 2.011)	799.4 (218.3 to 1,801)	837.3 (236 to 1,530)	0.673	1.06 (0.206 to 2.556)	824.2 (199.1 to 1,895)	881 (156 to 2,290)	0.747
rv1454c	qor		1.009 (0.447 to 1.991)	753.1 (330 to 1,741)	757.7 (319 to 1,420)	0.933	0.816 (0.324 to 1.822)	748.1 (331.8 to 1,748)	606.1 (272 to 1,200)	0.122
rv1455	rv1455		1.056 (0.571 to 1.378)	564.2 (315.9 to 793.3)	596 (329 to 780)	0.303	0.883 (0.507 to 1.236)	532.5 (383.6 to 677.1)	470.8 (284 to 626)	0.104
rv1456c	rv1456c		0.719 (0.443 to 0.991)	1,171 (687.8 to 1,669)	841.5 (464 to 1,130)	4.17e-05	0.886 (0.575 to 1.13)	1,221 (862.7 to 1,519)	1,081 (705 to 1,370)	0.096
rv1457c	rv1457c		0.934 (0.55 to 1.436)	1,393 (790.4 to 2,451)	1,298 (783 to 2,120)	0.399	1.053 (0.565 to 1.702)	1,482 (836.3 to 2,465)	1,558 (890 to 2,420)	0.577
rv1458c	rv1458c		0.896 (0.264 to 1.719)	1,883 (560.3 to 3,615)	1,685 (502 to 3,340)	0.388	1.045 (0.341 to 2.105)	1,978 (618.2 to 3,742)	2,071 (628 to 4,050)	0.761
rv1459c	rv1459c		0.943 (0.634 to 1.359)	852.5 (533.1 to 1,238)	802.6 (536 to 1,230)	0.375	1.027 (0.632 to 1.638)	933 (556.8 to 1,381)	954.4 (604 to 1,720)	0.736
rv1460	rv1460		0.687 (0.0592 to 1.237)	2,698 (194.9 to 4,689)	1,850 (158 to 3,420)	0.0123	0.876 (0.0594 to 1.658)	2,874 (195.1 to 5,057)	2,556 (193 to 5,390)	0.398
rv1461	rv1461		0.836 (0.749 to 0.928)	5,927 (4,486 to 6,787)	4,963 (3,570 to 5,580)	0.0105	0.984 (0.877 to 1.21)	6,057 (5,578 to 6,783)	5,958 (5,010 to 7,020)	0.807
rv1462	rv1462		0.852 (0.54 to 1.162)	6,229 (3,612 to 9,220)	5,309 (3,000 to 7,040)	0.0125	1.031 (0.651 to 1.55)	6,656 (4,221 to 9,544)	6,861 (4,230 to 9,980)	0.688
rv1463	rv1463		0.817 (0.683 to 0.928)	4,389 (3,047 to 5,360)	3,586 (2,430 to 4,310)	0.0041	0.998 (0.83 to 1.22)	4,604 (3,732 to 5,557)	4,609 (3,680 to 5,880)	0.976
rv1464	rv1464	csd	0.758 (0.551 to 0.97)	6,987 (4,085 to 9,658)	5,297 (3,140 to 7,320)	0.000218	0.986 (0.766 to 1.28)	7,176 (5,305 to 9,846)	7,080 (5,460 to 9,640)	0.836
rv1465	rv1465		0.737 (0.387 to 1.321)	7,452 (4,083 to 13,274)	5,487 (2,820 to 10,500)	0.00756	0.972 (0.588 to 1.742)	7,677 (4,785 to 13,099)	7,461 (4,470 to 12,700)	0.788
rv1466	rv1466		0.704 (0.276 to 1.225)	5,497 (2,283 to 10,417)	3,863 (1,500 to 7,300)	0.00373	0.935 (0.351 to 1.893)	5,953 (2,625 to 11,381)	5,581 (2,230 to 11,600)	0.609
rv1467c	fade15		1.025 (0.687 to 1.433)	1,921 (993.8 to 3,146)	1,968 (1,310 to 2,390)	0.642	1.036 (0.576 to 1.419)	1,991 (1,032 to 3,148)	2,070 (1,120 to 3,100)	0.621
rv1468c	rv1468c	PE_PGRS29	0.796 (0.199 to 1.708)	4,690 (1,036 to 9,727)	3,734 (947 to 8,180)	0.106	0.882 (0.219 to 2.106)	5,154 (1,036 to 10,964)	4,540 (1,040 to 10,100)	0.41
rv1469	ctpd		1.672 (1.287 to 2.182)	797.1 (552.7 to 1,215)	1,332 (934 to 1,750)	3.17e-13	1.017 (0.645 to 1.655)	749.6 (443 to 1,179)	766.5 (453 to 1,400)	0.855
rv1470	trxa		1.271 (0.942 to 1.686)	1,150 (813.4 to 1,393)	1,460 (926 to 2,030)	1.07e-05	1.004 (0.751 to 1.431)	1,189 (894 to 1,490)	1,202 (816 to 1,780)	0.957
rv1471	trxb	trxB1	0.798 (0.282 to 1.173)	3,149 (1,249 to 5,148)	2,515 (967 to 3,850)	0.0203	0.903 (0.366 to 1.504)	3,247 (1,181 to 5,030)	2,932 (1,100 to 4,680)	0.338
rv1472	echa12		0.833 (0.502 to 1.451)	2,304 (1,232 to 4,424)	1,920 (1,060 to 3,490)	0.0809	1.044 (0.545 to 1.929)	2,364 (1,353 to 4,600)	2,466 (1,300 to 4,810)	0.732
rv1473	rv1473		0.909 (0.436 to 1.556)	1,726 (664.7 to 2,937)	1,568 (620 to 2,780)	0.329	1.036 (0.46 to 1.679)	1,822 (864.2 to 2,989)	1,886 (837 to 3,080)	0.737
rv1474c	rv1474c		0.91 (0.479 to 1.567)	3,399 (1,690 to 5,777)	3,088 (1,440 to 5,380)	0.31	1.091 (0.606 to 1.913)	3,547 (2,021 to 5,964)	3,869 (2,130 to 6,620)	0.386
rv1475c	acn		0.834 (0.649 to 0.969)	4,545 (3,480 to 5,800)	3,793 (2,930 to 4,590)	0.00818	0.896 (0.633 to 1.142)	4,839 (4,042 to 5,693)	4,357 (3,140 to 5,720)	0.165
rv1476	rv1476		0.996 (0.387 to 1.986)	2,153 (896.2 to 4,384)	2,153 (715 to 4,470)	0.978	0.932 (0.369 to 1.919)	2,336 (913.9 to 4,444)	2,175 (894 to 4,290)	0.624
rv1477	rv1477		1.563 (1.061 to 2.207)	1,628 (1,000 to 2,813)	2,542 (1,500 to 3,790)	4.09e-09	0.92 (0.544 to 1.473)	1,737 (1,125 to 3,520)	1,591 (1,010 to 2,560)	0.275
rv1478	rv1478		1.524 (1.141 to 1.779)	2,100 (1,235 to 2,649)	3,204 (2,140 to 3,820)	3.79e-15	0.971 (0.753 to 1.14)	2,168 (1,702 to 2,638)	2,105 (1,650 to 2,470)	0.656
rv1479	moxr	moxR1	0.992 (0.605 to 1.703)	6,060 (3,772 to 12,464)	6,001 (3,520 to 11,100)	0.924	0.995 (0.517 to 1.687)	6,391 (3,805 to 12,782)	6,335 (3,930 to 11,800)	0.958
rv1480	rv1480		0.888 (0.361 to 1.368)	5,099 (1,332 to 8,249)	4,516 (1,360 to 6,500)	0.139	1.081 (0.535 to 1.634)	5,413 (2,507 to 8,836)	5,847 (2,990 to 9,060)	0.386
rv1481	rv1481		0.964 (0.484 to 1.698)	2,899 (1,467 to 5,268)	2,791 (1,450 to 5,450)	0.717	1.154 (0.579 to 1.991)	3,057 (1,573 to 5,603)	3,524 (1,830 to 6,290)	0.218
rv1482c	rv1482c		1.168 (0.172 to 2.52)	75.26 (9.798 to 312.5)	86.86 (10.2 to 341)	0.331	1.018 (0.223 to 2.509)	57.79 (7.155 to 132.1)	58.74 (9.84 to 147)	0.935
rv1483	fabg1		0.847 (0.336 to 1.564)	6,454 (2,714 to 11,446)	5,478 (2,060 to 10,400)	0.158	1.022 (0.462 to 1.941)	6,699 (3,301 to 11,586)	6,855 (3,050 to 13,000)	0.868
rv1484	inha		0.88 (0.526 to 1.482)	8,581 (5,163 to 14,846)	7,542 (4,010 to 13,600)	0.146	1.021 (0.501 to 1.848)	9,152 (5,507 to 14,959)	9,321 (5,100 to 16,300)	0.846
rv1485	hemz		0.779 (0.487 to 1.358)	1,265 (655.6 to 2,275)	979 (561 to 1,710)	0.00518	1.132 (0.618 to 2.234)	1,322 (819.5 to 2,343)	1,493 (831 to 2,780)	0.299
rv1486c	rv1486c		0.907 (0.311 to 2.101)	3,267 (1,261 to 7,785)	2,963 (1,090 to 7,220)	0.532	0.924 (0.293 to 2.2)	3,604 (1,171 to 8,729)	3,333 (1,060 to 7,950)	0.656
rv1487	rv1487		1.029 (0.383 to 2.018)	2,032 (844.7 to 3,858)	2,092 (785 to 4,120)	0.818	0.928 (0.314 to 1.932)	2,075 (875.9 to 3,806)	1,935 (635 to 4,100)	0.591
rv1488	rv1488		1.053 (0.896 to 1.28)	2,799 (2,339 to 3,306)	2,948 (2,350 to 3,600)	0.32	1.026 (0.864 to 1.251)	2,885 (2,662 to 3,085)	2,963 (2,500 to 3,650)	0.694
rv1489c	rv1489c	rv1489	1.109 (0.496 to 1.998)	3,070 (1,170 to 5,822)	3,402 (1,270 to 6,240)	0.362	1.038 (0.451 to 1.938)	3,206 (1,363 to 5,999)	3,324 (1,430 to 6,400)	0.77
rv1490	rv1490		1.202 (0.599 to 2.447)	525.7 (182.3 to 1,274)	630.4 (350 to 1,180)	0.131	0.929 (0.304 to 2.484)	512.2 (167.7 to 1,343)	474.2 (169 to 1,190)	0.673
rv1491c	rv1491c		1.076 (0.831 to 1.372)	4,704 (3,145 to 6,296)	5,065 (3,140 to 6,680)	0.155	1.051 (0.792 to 1.526)	4,941 (3,885 to 6,469)	5,234 (3,660 to 7,590)	0.463
rv1492	muta		0.531 (0.229 to 0.927)	2,043 (773.1 to 3,496)	1,079 (406 to 1,870)	1.19e-06	1.028 (0.356 to 1.794)	2,229 (863.7 to 3,666)	2,307 (834 to 4,190)	0.809
rv1493	mutb		0.678 (0.124 to 1.128)	1,506 (279.3 to 2,368)	1,020 (193 to 1,680)	0.00366	1.036 (0.185 to 1.749)	1,611 (281.5 to 2,708)	1,670 (295 to 2,980)	0.801
rv1494	rv1494		0.842 (0.553 to 1.23)	3,542 (2,080 to 5,546)	2,986 (1,650 to 4,890)	0.0094	1.073 (0.563 to 1.448)	3,620 (2,288 to 4,884)	3,891 (1,990 to 5,270)	0.373
rv1495	rv1495		0.913 (0.515 to 1.657)	1,509 (889.9 to 2,784)	1,380 (787 to 2,480)	0.357	0.844 (0.48 to 1.419)	1,549 (901.2 to 2,830)	1,309 (810 to 2,240)	0.108
rv1496	rv1496		0.972 (0.564 to 1.245)	1,691 (965.4 to 2,226)	1,645 (856 to 2,260)	0.67	1.096 (0.595 to 1.563)	1,736 (984.1 to 2,245)	1,905 (988 to 2,760)	0.22
rv1497	lipl		1.945 (1.455 to 2.38)	897.8 (587.3 to 1,151)	1,746 (1,370 to 2,200)	3.64e-19	1.028 (0.714 to 1.376)	868.3 (635.6 to 1,074)	893.6 (621 to 1,240)	0.658
rv1498c	rv1498c		1.035 (0.862 to 1.289)	3,085 (1,716 to 3,853)	3,187 (1,900 to 3,930)	0.519	1.029 (0.888 to 1.297)	3,205 (2,672 to 3,950)	3,296 (2,920 to 3,880)	0.657
rv1499	rv1499		1.023 (0.449 to 1.699)	229.9 (90.21 to 433.1)	235 (104 to 428)	0.821	1.037 (0.544 to 1.964)	225.8 (95.83 to 376.8)	235.5 (120 to 486)	0.702
rv1500	rv1500		1.481 (0.448 to 2.612)	2,150 (747.3 to 3,541)	3,181 (1,020 to 5,490)	0.000569	1.063 (0.393 to 1.728)	2,227 (866.5 to 3,395)	2,368 (908 to 3,640)	0.581
rv1501	rv1501		1.327 (1.097 to 1.738)	1,920 (1,119 to 2,319)	2,530 (1,650 to 2,910)	1.32e-06	1.053 (0.785 to 1.51)	2,050 (1,333 to 2,694)	2,174 (1,440 to 3,060)	0.491
rv1502	rv1502		1.119 (0.533 to 1.831)	3,113 (1,581 to 5,396)	3,485 (1,580 to 5,970)	0.202	1.075 (0.341 to 1.821)	3,331 (1,653 to 5,282)	3,601 (1,180 to 5,690)	0.439
rv1503c	rv1503c		1.166 (0.589 to 1.692)	221.7 (103.9 to 348.1)	258.1 (135 to 395)	0.0338	1.243 (0.676 to 1.838)	222.8 (109.3 to 362.3)	275.3 (162 to 400)	0.00495
rv1504c	rv1504c		1.128 (0.836 to 1.399)	203.9 (135.3 to 260.2)	230 (171 to 281)	0.0189	1.161 (0.853 to 1.542)	207.7 (158.3 to 253.6)	242.1 (171 to 311)	0.0306
rv1505c	rv1505c		1.142 (0.561 to 1.808)	276.8 (157.7 to 456)	313.7 (179 to 481)	0.0543	1.218 (0.552 to 2.171)	270.6 (165 to 449.2)	333.4 (163 to 575)	0.0249
rv1506c	rv1506c		1.387 (0.509 to 2.952)	651.7 (228.5 to 1,363)	902.1 (281 to 2,040)	0.0251	1.427 (0.478 to 3.195)	647 (258.3 to 1,337)	929.2 (342 to 2,140)	0.0226
rv1507A	rv1507A		0.939 (0.39 to 2.455)	217 (68.16 to 509)	205.1 (88.7 to 607)	0.486	1.119 (0.415 to 1.699)	219.6 (80.19 to 337.2)	246.4 (97.4 to 399)	0.167
rv1507c	rv1507c		1.369 (0.703 to 2.204)	2,135 (1,092 to 3,516)	2,916 (1,370 to 5,170)	0.000259	1.17 (0.627 to 1.825)	2,192 (1,198 to 3,223)	2,569 (1,420 to 4,060)	0.0721
rv1508A	rv1508A		0.92 (0.72 to 1.076)	1,192 (956.8 to 1,391)	1,098 (786 to 1,300)	0.156	1.002 (0.715 to 1.487)	1,210 (814.2 to 1,412)	1,230 (784 to 1,880)	0.976
rv1508c	rv1508c		1.055 (0.734 to 1.451)	4,055 (2,415 to 5,888)	4,278 (2,710 to 6,070)	0.306	0.99 (0.759 to 1.329)	4,249 (2,932 to 5,796)	4,201 (2,850 to 5,290)	0.879
rv1509	rv1509		1.105 (0.763 to 1.439)	677.1 (399.4 to 865.7)	749.4 (456 to 987)	0.0464	1.006 (0.769 to 1.272)	679.5 (436.1 to 870.2)	684.1 (472 to 891)	0.925
rv1510	rv1510		1.089 (0.742 to 1.391)	752.3 (524.1 to 945.2)	819 (555 to 1,040)	0.0866	1.037 (0.7 to 1.335)	746.9 (538.5 to 899.3)	774.5 (526 to 1,050)	0.56
rv1511	gmda		0.983 (0.644 to 1.466)	2,409 (1,303 to 3,722)	2,367 (1,320 to 3,530)	0.791	0.984 (0.669 to 1.473)	2,518 (1,661 to 3,587)	2,476 (1,740 to 3,500)	0.805
rv1512	epia		0.959 (0.759 to 1.143)	2,375 (1,789 to 2,810)	2,277 (1,680 to 2,770)	0.447	1.062 (0.882 to 1.329)	2,469 (2,157 to 3,155)	2,628 (2,040 to 3,490)	0.328
rv1513	rv1513		1.022 (0.774 to 1.315)	2,237 (1,584 to 2,591)	2,280 (1,740 to 2,730)	0.682	1.084 (0.859 to 1.297)	2,399 (2,039 to 2,839)	2,600 (2,130 to 3,080)	0.192
rv1514c	rv1514c		1.102 (0.726 to 1.726)	1,222 (829.7 to 2,018)	1,344 (939 to 2,250)	0.137	1.207 (0.809 to 1.959)	1,236 (908.3 to 1,804)	1,489 (973 to 2,350)	0.0301
rv1515c	rv1515c		1.073 (0.741 to 1.626)	1,193 (736.5 to 1,949)	1,276 (837 to 1,950)	0.263	1.025 (0.675 to 1.631)	1,267 (755 to 2,085)	1,304 (824 to 2,160)	0.741
rv1516c	rv1516c		0.901 (0.666 to 1.269)	838 (551.3 to 1,263)	755.3 (489 to 1,150)	0.0842	0.861 (0.57 to 1.295)	842.4 (597.2 to 1,372)	728.7 (491 to 1,140)	0.0679
rv1517	rv1517		1.099 (0.404 to 2.076)	1,299 (437.9 to 2,738)	1,423 (524 to 2,930)	0.414	0.907 (0.305 to 1.95)	1,327 (443.5 to 2,937)	1,204 (420 to 2,950)	0.464
rv1518	rv1518		1.113 (0.899 to 1.385)	154.7 (137.1 to 183.6)	172.4 (136 to 220)	0.0415	1.157 (0.868 to 1.617)	165 (122 to 208.3)	190.8 (144 to 247)	0.0235
rv1519	rv1519		0.78 (0.517 to 1.24)	544.6 (363.8 to 878.3)	424.9 (286 to 682)	0.00303	0.935 (0.569 to 1.724)	536.8 (342.1 to 874.4)	507.2 (290 to 942)	0.505
rv1520	rv1520		1.025 (0.522 to 1.706)	1,265 (706.6 to 1,907)	1,299 (678 to 2,300)	0.76	1.032 (0.52 to 1.639)	1,279 (651.1 to 2,005)	1,326 (667 to 2,270)	0.69
rv1521	fadd25		1.112 (0.523 to 1.91)	5,884 (2,293 to 10,659)	6,559 (2,680 to 11,500)	0.283	1.029 (0.447 to 2.05)	6,446 (2,691 to 13,001)	6,658 (2,790 to 14,000)	0.824
rv1522c	mmpl12		1.126 (0.747 to 1.421)	676.1 (415.6 to 956.9)	762 (473 to 1,000)	0.0182	1.019 (0.607 to 1.59)	703.3 (455 to 971.3)	716.9 (443 to 1,160)	0.787
rv1523	rv1523		1.114 (0.335 to 1.764)	1,750 (482.4 to 2,748)	1,951 (493 to 3,150)	0.331	0.957 (0.214 to 1.486)	1,778 (450.1 to 2,580)	1,702 (381 to 2,650)	0.728
rv1524	rv1524		1.092 (0.747 to 1.45)	463.4 (315.6 to 671.6)	506.6 (349 to 720)	0.0771	1.056 (0.654 to 1.43)	467 (323.4 to 632.8)	493.2 (320 to 671)	0.388
rv1525	wbbl2		1.005 (0.451 to 1.423)	694.6 (278.9 to 984.1)	698.8 (265 to 988)	0.951	0.991 (0.395 to 1.416)	697.3 (303.6 to 979.9)	692.5 (267 to 985)	0.925
rv1526c	rv1526c		1.264 (0.551 to 2.075)	162.8 (70.24 to 252)	205.6 (94.8 to 315)	0.00538	1.11 (0.392 to 1.996)	162.2 (73.82 to 254.5)	182 (62.4 to 332)	0.33
rv1527c	pks5		1.125 (0.666 to 1.733)	1,161 (621.6 to 2,085)	1,306 (807 to 2,030)	0.137	0.984 (0.443 to 1.785)	1,177 (613.4 to 2,148)	1,160 (497 to 2,080)	0.898
rv1528c	papa4		0.744 (0.0263 to 2.295)	825.3 (22.84 to 2,165)	610.1 (21.7 to 1,930)	0.14	0.853 (0.024 to 2.866)	827.5 (22.38 to 2,162)	707.3 (21.2 to 2,290)	0.45
rv1529	fadd24		1.09 (0.452 to 2.195)	1,633 (624.8 to 3,334)	1,777 (728 to 3,650)	0.498	1.06 (0.356 to 2.463)	1,694 (701.5 to 3,335)	1,798 (625 to 3,980)	0.702
rv1530	adh		1.227 (1.016 to 1.445)	180 (156.3 to 245.4)	220.9 (193 to 279)	3.74e-05	1 (0.758 to 1.331)	176.3 (142.5 to 215.9)	176.3 (139 to 244)	0.996
rv1531	rv1531		1.113 (0.337 to 2.39)	1,504 (480.4 to 3,268)	1,674 (445 to 3,600)	0.464	0.994 (0.314 to 2.414)	1,550 (520 to 3,342)	1,545 (471 to 3,990)	0.97
rv1532c	rv1532c		0.904 (0.52 to 1.172)	389 (227.1 to 487.8)	352.1 (196 to 463)	0.0949	0.949 (0.431 to 1.229)	390 (238.2 to 524)	371 (183 to 510)	0.449
rv1533	rv1533		0.968 (0.302 to 1.533)	1,096 (370.8 to 2,110)	1,057 (351 to 1,850)	0.755	1.029 (0.366 to 1.692)	1,167 (415.3 to 2,024)	1,199 (432 to 1,910)	0.803
rv1534	rv1534		1.094 (0.732 to 1.475)	1,604 (1,031 to 2,187)	1,755 (1,130 to 2,520)	0.0979	1.129 (0.692 to 1.615)	1,711 (1,112 to 2,230)	1,935 (1,150 to 2,750)	0.0807
rv1535	rv1535		1.077 (0.313 to 2.261)	3,666 (1,161 to 7,705)	3,947 (1,280 to 9,080)	0.575	0.782 (0.26 to 1.627)	3,771 (1,100 to 7,969)	2,961 (979 to 6,700)	0.0873
rv1536	iles		0.9 (0.359 to 1.927)	1,658 (484.7 to 3,998)	1,484 (471 to 2,820)	0.343	1.049 (0.395 to 2.456)	1,781 (777.6 to 4,399)	1,882 (777 to 4,630)	0.725
rv1537	dinx		1.003 (0.835 to 1.266)	240.6 (181.2 to 307.2)	241.4 (192 to 307)	0.954	1.054 (0.766 to 1.331)	227.9 (149.4 to 275.5)	240.4 (153 to 288)	0.39
rv1538c	ansa		0.931 (0.72 to 1.231)	933 (756.9 to 1,084)	869 (605 to 1,170)	0.207	0.93 (0.718 to 1.092)	970 (786.5 to 1,180)	904.2 (709 to 1,140)	0.31
rv1539	lspa		0.86 (0.663 to 1.088)	5,592 (4,447 to 7,650)	4,809 (3,520 to 6,460)	0.0261	0.929 (0.672 to 1.366)	5,778 (4,441 to 7,930)	5,433 (3,660 to 8,190)	0.391
rv1540	rv1540		0.855 (0.612 to 1.111)	3,896 (2,390 to 5,195)	3,327 (2,160 to 4,640)	0.013	1.069 (0.663 to 1.379)	4,085 (2,764 to 5,601)	4,367 (2,770 to 5,900)	0.279
rv1541c	lpri		1.693 (0.913 to 2.395)	436.2 (332.1 to 596.4)	738.1 (407 to 1,060)	9.25e-09	0.978 (0.71 to 1.323)	400.7 (299.6 to 505.5)	393.2 (265 to 551)	0.74
rv1542c	glbn		0.675 (0.302 to 1.43)	341.6 (147.9 to 682.8)	231.1 (105 to 479)	0.00509	1.071 (0.337 to 2.166)	350.9 (141.6 to 683.1)	375.9 (123 to 744)	0.632
rv1543	rv1543		1.063 (0.706 to 1.6)	2,832 (1,749 to 4,303)	3,013 (1,820 to 4,550)	0.35	0.95 (0.563 to 1.581)	2,942 (2,052 to 4,308)	2,797 (1,740 to 4,470)	0.54
rv1544	rv1544		1.058 (0.629 to 1.66)	3,321 (1,986 to 5,160)	3,518 (1,910 to 5,650)	0.437	1.015 (0.638 to 1.692)	3,416 (2,254 to 5,028)	3,468 (2,220 to 5,690)	0.86
rv1545	rv1545		0.997 (0.803 to 1.203)	3,785 (2,271 to 5,032)	3,769 (2,340 to 4,830)	0.959	1.108 (0.755 to 1.439)	3,873 (2,994 to 4,772)	4,306 (2,850 to 5,620)	0.104
rv1546	rv1546		1.035 (0.249 to 1.912)	1,860 (476.2 to 3,586)	1,927 (436 to 3,890)	0.784	1.067 (0.239 to 1.983)	1,933 (489.8 to 3,973)	2,058 (495 to 4,180)	0.648
rv1547	dnae1		1.239 (0.75 to 1.716)	3,136 (1,666 to 4,300)	3,890 (1,920 to 5,670)	0.000604	1.052 (0.623 to 1.606)	3,259 (2,042 to 4,309)	3,429 (2,140 to 4,970)	0.467
rv1548c	rv1548c	PPE21	1.379 (0.181 to 3.84)	2,494 (568.8 to 8,219)	3,448 (517 to 12,600)	0.115	1.072 (0.2 to 3.221)	2,546 (567.6 to 6,449)	2,734 (535 to 7,870)	0.744
rv1549	fadd11'	fadD11.1	3.528 (1.789 to 4.918)	172.6 (97.21 to 302.6)	603.9 (434 to 795)	3.74e-26	0.914 (0.621 to 1.258)	133.6 (78.4 to 161.2)	121.8 (79.6 to 155)	0.24
rv1550	fadd11		1.801 (1.227 to 2.633)	98.09 (52.82 to 192.9)	173.5 (108 to 237)	8.09e-12	1.092 (0.613 to 1.977)	83.85 (47.84 to 145.5)	91.78 (46 to 161)	0.403
rv1551	plsb1		1.354 (0.627 to 1.957)	124.7 (60.84 to 215.8)	168.2 (73.1 to 282)	5.5e-05	1.06 (0.665 to 1.341)	116.4 (79.98 to 146.8)	123.4 (72.9 to 160)	0.343
rv1552	frda		5.695 (2.453 to 8.409)	42.77 (26.82 to 108)	231.2 (203 to 270)	9.37e-15	1.014 (0.771 to 1.411)	21.45 (17.01 to 29.78)	21.81 (17.1 to 32.7)	0.827
rv1553	frdb		2.995 (1.087 to 3.962)	80.47 (55.16 to 220)	233.5 (162 to 356)	5.29e-23	0.976 (0.82 to 1.336)	54.5 (45.89 to 65.29)	53.35 (42.6 to 75.6)	0.714
rv1554	frdc		2.426 (1.238 to 4.044)	146.9 (65.54 to 376.4)	352.8 (224 to 505)	1.11e-14	0.951 (0.388 to 1.809)	119.2 (52.54 to 216.8)	113.7 (44 to 221)	0.654
rv1555	frdd		1.252 (0.415 to 2.488)	324.8 (70.2 to 791.8)	405.3 (141 to 894)	0.11	0.919 (0.187 to 2.241)	312.7 (62.17 to 753.1)	287.9 (52.6 to 674)	0.646
rv1556	rv1556		1.018 (0.791 to 1.348)	602.1 (438.8 to 764.9)	612 (447 to 762)	0.738	0.954 (0.818 to 1.152)	601.5 (423.4 to 830.3)	574.6 (441 to 742)	0.495
rv1557	mmpl6		0.793 (0.0515 to 1.731)	2,870 (136.2 to 6,548)	2,233 (162 to 4,310)	0.106	1.073 (0.0458 to 2.278)	3,105 (127.5 to 6,594)	3,299 (159 to 6,550)	0.667
rv1558	rv1558		1.024 (0.403 to 1.683)	2,990 (1,361 to 4,769)	3,069 (1,280 to 5,200)	0.79	1.008 (0.439 to 1.699)	3,099 (1,404 to 4,920)	3,137 (1,420 to 5,250)	0.935
rv1559	ilva		0.93 (0.479 to 1.52)	2,944 (1,801 to 4,848)	2,736 (1,530 to 4,850)	0.351	1.018 (0.57 to 1.538)	3,111 (1,958 to 5,015)	3,164 (1,910 to 5,120)	0.833
rv1560	rv1560		0.954 (0.287 to 1.446)	1,622 (541 to 2,460)	1,545 (482 to 2,360)	0.655	1.081 (0.324 to 1.647)	1,700 (583.4 to 2,730)	1,841 (593 to 2,860)	0.509
rv1561	rv1561		0.983 (0.734 to 1.362)	950.1 (589.4 to 1,409)	934.1 (604 to 1,340)	0.75	1.092 (0.79 to 1.546)	996.3 (706.7 to 1,439)	1,089 (804 to 1,580)	0.168
rv1562c	glgz	treZ	1.043 (0.442 to 1.555)	229 (97.43 to 334.2)	238.9 (96.9 to 350)	0.414	1.025 (0.785 to 1.358)	232.3 (173.6 to 298.5)	238.2 (193 to 343)	0.708
rv1563c	glgy	treY	0.965 (0.636 to 1.451)	403 (275.2 to 556.3)	389.2 (250 to 610)	0.608	1.008 (0.65 to 1.696)	404.1 (252.4 to 611.8)	407 (243 to 667)	0.916
rv1564c	glgx	treX	1.102 (0.667 to 1.507)	1,148 (657.1 to 1,645)	1,262 (687 to 1,760)	0.136	1.114 (0.651 to 1.582)	1,188 (697 to 1,699)	1,323 (744 to 1,810)	0.161
rv1565c	rv1565c		0.964 (0.699 to 1.129)	1,643 (1,142 to 2,021)	1,584 (1,040 to 1,880)	0.507	0.932 (0.608 to 1.233)	1,716 (1,223 to 2,289)	1,606 (1,090 to 2,370)	0.319
rv1566c	rv1566c		1.578 (0.509 to 2.874)	2,937 (1,041 to 5,324)	4,659 (1,460 to 8,640)	0.000216	0.891 (0.292 to 1.497)	3,078 (920.9 to 6,084)	2,730 (816 to 5,040)	0.349
rv1567c	rv1567c		1.048 (0.618 to 1.414)	1,637 (888.2 to 2,399)	1,711 (1,020 to 2,340)	0.412	1.02 (0.567 to 1.447)	1,721 (967.3 to 2,633)	1,774 (898 to 2,940)	0.774
rv1568	bioa		0.833 (0.595 to 1.302)	1,148 (686.8 to 1,816)	952.3 (696 to 1,520)	0.00755	0.961 (0.625 to 1.809)	1,204 (749.3 to 2,031)	1,176 (732 to 2,510)	0.613
rv1569	biof	bioF1	0.861 (0.707 to 1.185)	3,989 (2,711 to 5,626)	3,429 (2,360 to 4,810)	0.0174	0.968 (0.758 to 1.263)	4,296 (3,401 to 5,426)	4,171 (3,080 to 5,520)	0.639
rv1570	biod		0.792 (0.35 to 1.331)	1,406 (584 to 2,405)	1,112 (530 to 1,820)	0.0118	1.015 (0.503 to 1.502)	1,471 (634.8 to 2,593)	1,495 (698 to 2,380)	0.867
rv1571	rv1571		0.813 (0.377 to 1.6)	1,031 (463.8 to 2,184)	834.4 (390 to 1,740)	0.0888	1.072 (0.432 to 2.129)	1,130 (478.4 to 2,449)	1,212 (531 to 2,630)	0.621
rv1572c	rv1572c		0.901 (0.794 to 1.057)	87.16 (49.73 to 226.4)	79.43 (50.6 to 220)	0.118	0.966 (0.743 to 1.163)	64.83 (44.4 to 80.4)	62.43 (47.6 to 85.1)	0.68
rv1573	rv1573		0.944 (0.523 to 1.663)	160.2 (81.13 to 251)	151.4 (76.2 to 252)	0.522	1.045 (0.553 to 1.713)	154 (84.03 to 259.4)	160.9 (86.4 to 275)	0.677
rv1574	rv1574		1.015 (0.236 to 1.677)	157.1 (30.63 to 300.4)	159.3 (32.9 to 311)	0.898	1.138 (0.216 to 2.018)	146.1 (28.8 to 271.2)	167.2 (31.7 to 342)	0.343
rv1575	rv1575		0.973 (0.244 to 2.194)	295.7 (83.34 to 624.8)	287.4 (67.4 to 618)	0.853	1.055 (0.201 to 2.46)	288.4 (75.25 to 590.6)	306.4 (60.2 to 706)	0.734
rv1576c	rv1576c		0.677 (0.253 to 1.159)	10,105 (3,366 to 20,530)	6,836 (2,130 to 11,900)	0.00105	0.947 (0.222 to 1.864)	10,425 (3,433 to 20,468)	9,867 (2,370 to 18,600)	0.683
rv1577c	rv1577c		0.725 (0.265 to 1.492)	5,788 (1,673 to 11,095)	4,179 (1,340 to 8,170)	0.0104	1.027 (0.295 to 1.978)	6,153 (2,063 to 11,834)	6,307 (1,860 to 11,400)	0.843
rv1578c	rv1578c		0.796 (0.523 to 0.91)	777.6 (596.9 to 908)	619.3 (407 to 682)	0.00219	0.994 (0.802 to 1.133)	847.3 (680.9 to 1,040)	842 (693 to 1,040)	0.933
rv1579c	rv1579c		0.982 (0.429 to 1.541)	328.4 (165.7 to 526.2)	322 (156 to 480)	0.819	0.926 (0.39 to 1.444)	331.1 (166.5 to 502.7)	304.8 (144 to 426)	0.41
rv1580c	rv1580c		0.937 (0.709 to 1.492)	111.9 (76.67 to 170.1)	104.8 (71.1 to 159)	0.292	0.925 (0.632 to 1.316)	108.7 (78.52 to 148.6)	101 (68.1 to 142)	0.297
rv1581c	rv1581c		0.883 (0.389 to 1.262)	109.9 (41.07 to 171.1)	97.11 (40 to 167)	0.106	1.011 (0.402 to 1.666)	102.3 (38.13 to 150.7)	103.7 (40.3 to 182)	0.911
rv1582c	rv1582c		0.906 (0.608 to 1.37)	183.1 (111.3 to 337.2)	166 (108 to 318)	0.0987	1.133 (0.597 to 1.849)	177.9 (118.3 to 266.2)	202.2 (113 to 316)	0.119
rv1583c	rv1583c		0.841 (0.642 to 1.028)	219.3 (158.4 to 280.8)	184.6 (142 to 239)	0.0125	1.05 (0.767 to 1.255)	216.5 (145.8 to 274.4)	228.2 (166 to 323)	0.44
rv1584c	rv1584c		0.894 (0.124 to 2.093)	1,445 (273 to 3,245)	1,269 (209 to 2,550)	0.426	0.998 (0.165 to 2.718)	1,499 (268.5 to 3,199)	1,519 (257 to 3,300)	0.991
rv1585c	rv1585c		0.784 (0.509 to 1.074)	621.2 (421.2 to 837.4)	486.9 (331 to 646)	0.000602	1.071 (0.772 to 1.778)	624.1 (408.3 to 869.6)	669.6 (454 to 1,200)	0.297
rv1586c	rv1586c		0.78 (0.49 to 1.19)	1,063 (609.9 to 1,895)	829.4 (497 to 1,320)	0.00328	1.03 (0.528 to 2.128)	1,147 (606.4 to 2,161)	1,182 (628 to 2,610)	0.805
rv1587c	rv1587c		0.759 (0.419 to 1.361)	967.6 (436 to 1,903)	735.1 (354 to 1,380)	0.0159	1.012 (0.523 to 2.027)	1,064 (480.4 to 2,176)	1,078 (580 to 2,370)	0.925
rv1588c	rv1588c		0.822 (0.285 to 1.551)	1,845 (799 to 3,306)	1,514 (538 to 2,910)	0.113	1.099 (0.409 to 2.341)	1,897 (838.9 to 3,423)	2,094 (807 to 4,550)	0.479
rv1589	biob		0.951 (0.723 to 1.102)	4,266 (3,039 to 5,376)	4,057 (2,850 to 5,070)	0.365	1.007 (0.737 to 1.205)	4,418 (3,246 to 5,313)	4,452 (3,040 to 5,290)	0.916
rv1590	rv1590		0.92 (0.646 to 1.423)	5,557 (3,055 to 9,192)	5,100 (3,030 to 7,790)	0.26	1.06 (0.642 to 1.924)	6,114 (3,972 to 10,579)	6,547 (4,080 to 12,500)	0.492
rv1591	rv1591		0.93 (0.371 to 1.632)	3,539 (1,207 to 6,833)	3,287 (1,290 to 5,960)	0.522	1.006 (0.43 to 1.754)	3,580 (1,218 to 6,392)	3,600 (1,440 to 6,240)	0.962
rv1592c	rv1592c		0.995 (0.774 to 1.162)	2,709 (2,036 to 3,287)	2,699 (1,850 to 3,330)	0.926	0.946 (0.575 to 1.235)	2,841 (2,161 to 3,450)	2,688 (1,640 to 3,380)	0.421
rv1593c	rv1593c		0.693 (0.501 to 1.09)	4,853 (2,891 to 6,683)	3,344 (2,120 to 4,700)	1.79e-05	0.959 (0.666 to 1.443)	5,242 (3,712 to 7,026)	5,069 (3,580 to 7,740)	0.591
rv1594	nada		0.793 (0.273 to 1.298)	9,718 (3,131 to 16,087)	7,698 (2,380 to 13,300)	0.0348	0.914 (0.259 to 1.681)	10,389 (3,207 to 16,413)	9,515 (2,680 to 17,600)	0.445
rv1595	nadb		0.696 (0.572 to 0.845)	15,376 (12,066 to 20,078)	10,663 (8,970 to 12,700)	0.000103	0.893 (0.668 to 1.094)	15,852 (13,785 to 19,700)	14,181 (11,800 to 19,500)	0.16
rv1596	nadc		0.745 (0.501 to 1.139)	19,831 (10,935 to 28,955)	14,749 (8,930 to 21,400)	0.000137	0.959 (0.617 to 1.453)	20,187 (13,941 to 29,835)	19,305 (13,600 to 27,100)	0.552
rv1597	rv1597		0.891 (0.168 to 2.015)	9,985 (1,512 to 22,257)	8,852 (1,650 to 18,300)	0.423	1.125 (0.189 to 2.423)	10,474 (1,928 to 21,936)	11,807 (2,110 to 25,100)	0.456
rv1598c	rv1598c		1.087 (0.48 to 1.717)	1,792 (835.9 to 2,984)	1,950 (787 to 3,050)	0.353	1.008 (0.394 to 2.847)	1,909 (807.6 to 3,381)	1,968 (698 to 5,870)	0.949
rv1599	hisd		0.781 (0.444 to 1.384)	2,604 (1,433 to 5,112)	2,034 (1,130 to 3,670)	0.0307	0.998 (0.575 to 1.996)	2,730 (1,462 to 5,331)	2,724 (1,560 to 5,520)	0.986
rv1600	hisc	hisC1	0.847 (0.559 to 1.364)	3,636 (2,066 to 6,292)	3,071 (1,760 to 5,230)	0.0348	0.947 (0.586 to 1.554)	3,901 (2,555 to 6,551)	3,688 (2,420 to 5,920)	0.545
rv1601	hisb		0.862 (0.53 to 1.484)	2,078 (1,210 to 3,488)	1,783 (1,080 to 3,010)	0.0578	0.99 (0.625 to 1.536)	2,271 (1,452 to 3,974)	2,262 (1,410 to 4,100)	0.89
rv1602	hish		0.884 (0.561 to 1.137)	3,808 (1,876 to 4,849)	3,361 (1,660 to 4,240)	0.043	1.044 (0.681 to 1.337)	3,983 (2,540 to 5,027)	4,157 (2,790 to 5,380)	0.487
rv1603	hisa		0.866 (0.196 to 1.696)	2,160 (498.7 to 4,400)	1,869 (418 to 3,700)	0.275	1.051 (0.288 to 2.22)	2,289 (597 to 4,289)	2,406 (606 to 4,830)	0.73
rv1604	impa		0.846 (0.651 to 1.095)	1,621 (1,066 to 2,195)	1,371 (915 to 1,800)	0.00883	1.017 (0.755 to 1.508)	1,727 (1,234 to 2,329)	1,753 (1,320 to 2,400)	0.803
rv1605	hisf		0.853 (0.446 to 1.281)	1,837 (980.4 to 2,809)	1,566 (780 to 2,600)	0.0593	0.99 (0.583 to 1.644)	1,961 (1,204 to 3,252)	1,942 (1,080 to 3,500)	0.902
rv1606	hisi2		0.856 (0.497 to 1.644)	2,510 (1,486 to 4,452)	2,152 (1,210 to 4,170)	0.0979	0.929 (0.532 to 1.861)	2,795 (1,523 to 5,787)	2,597 (1,630 to 5,160)	0.491
rv1607	chaa		0.888 (0.501 to 1.272)	2,354 (1,365 to 3,537)	2,088 (1,050 to 2,970)	0.102	1.079 (0.572 to 1.691)	2,548 (1,568 to 3,513)	2,745 (1,560 to 4,060)	0.385
rv1608c	bcpb		1.046 (0.506 to 1.798)	1,501 (736 to 2,802)	1,572 (764 to 3,010)	0.631	0.884 (0.433 to 1.473)	1,579 (788.9 to 2,969)	1,392 (684 to 2,340)	0.235
rv1609	trpe		0.952 (0.283 to 1.542)	2,614 (855.6 to 4,122)	2,487 (703 to 3,770)	0.637	1.022 (0.331 to 1.746)	2,766 (1,050 to 4,225)	2,834 (874 to 4,540)	0.853
rv1610	rv1610		0.874 (0.7 to 1.084)	2,118 (1,611 to 2,633)	1,850 (1,430 to 2,210)	0.0383	1.052 (0.651 to 1.32)	2,240 (1,596 to 2,766)	2,356 (1,490 to 3,010)	0.412
rv1611	trpc		0.877 (0.668 to 1.112)	16,096 (9,907 to 23,027)	14,064 (9,240 to 18,600)	0.0342	0.95 (0.68 to 1.307)	16,927 (11,198 to 23,864)	16,057 (10,500 to 22,400)	0.463
rv1612	trpb		0.95 (0.378 to 1.456)	6,036 (2,542 to 9,479)	5,727 (2,390 to 9,070)	0.579	1.096 (0.429 to 1.757)	6,459 (2,671 to 10,356)	7,080 (2,700 to 11,700)	0.409
rv1613	trpa		0.926 (0.603 to 1.166)	9,813 (5,242 to 13,013)	9,081 (4,690 to 12,100)	0.182	1.025 (0.655 to 1.339)	10,398 (7,088 to 13,176)	10,678 (6,510 to 13,900)	0.695
rv1614	lgt		0.915 (0.735 to 1.11)	8,594 (4,884 to 11,454)	7,856 (5,200 to 9,860)	0.127	1.026 (0.863 to 1.24)	8,941 (6,775 to 11,301)	9,178 (7,240 to 11,200)	0.674
rv1615	rv1615		1.057 (0.348 to 1.758)	4,157 (1,397 to 6,439)	4,396 (1,470 to 7,380)	0.584	1.031 (0.342 to 1.577)	4,441 (1,441 to 6,305)	4,585 (1,480 to 6,960)	0.775
rv1616	rv1616		1.04 (0.476 to 1.575)	3,919 (1,571 to 5,511)	4,056 (1,780 to 5,900)	0.615	1.111 (0.488 to 1.641)	4,197 (1,843 to 6,026)	4,657 (2,240 to 6,510)	0.245
rv1617	pyka		0.941 (0.74 to 1.206)	3,965 (2,799 to 5,126)	3,732 (2,460 to 5,040)	0.278	0.946 (0.725 to 1.267)	4,030 (3,137 to 5,077)	3,812 (2,820 to 4,930)	0.413
rv1618	tesb1		0.968 (0.513 to 1.414)	3,256 (1,548 to 5,114)	3,151 (1,460 to 4,850)	0.674	1.042 (0.543 to 1.64)	3,427 (1,736 to 5,125)	3,574 (1,950 to 5,400)	0.62
rv1619	rv1619		1.109 (0.906 to 1.295)	566.4 (386.9 to 671.2)	627.3 (474 to 786)	0.0418	1.04 (0.824 to 1.26)	573.5 (421.4 to 677.6)	595.8 (464 to 775)	0.535
rv1620c	cydc		0.846 (0.294 to 1.747)	238.3 (102.1 to 596.6)	202.5 (93.6 to 556)	0.022	1.039 (0.75 to 1.469)	230 (139.3 to 333.4)	239.7 (162 to 351)	0.556
rv1621c	cydd		0.742 (0.2 to 1.22)	711 (212 to 1,287)	527.6 (140 to 950)	0.0123	0.996 (0.309 to 1.622)	716.3 (205.1 to 1,205)	716 (231 to 1,200)	0.97
rv1622c	cydb		0.79 (0.589 to 1.118)	693.4 (555 to 970.8)	547.4 (442 to 751)	0.00118	0.923 (0.709 to 1.327)	719 (533.9 to 1,017)	664.1 (502 to 1,040)	0.252
rv1623c	appc	cydA	0.798 (0.474 to 1.187)	1,174 (624.3 to 1,563)	936.7 (499 to 1,270)	0.00172	0.868 (0.44 to 1.359)	1,209 (694.8 to 1,620)	1,062 (494 to 1,710)	0.0824
rv1624c	rv1624c		1.324 (0.791 to 2.082)	1,004 (626.1 to 1,632)	1,332 (714 to 2,050)	0.000424	0.999 (0.584 to 1.907)	991.2 (639.7 to 1,612)	996.4 (553 to 1,770)	0.991
rv1625c	rv1625c	cya	1.149 (0.585 to 1.558)	1,836 (1,016 to 2,406)	2,106 (1,120 to 2,970)	0.0396	1.085 (0.648 to 1.48)	1,852 (1,043 to 2,633)	2,014 (1,150 to 3,040)	0.234
rv1626	rv1626		1.034 (0.765 to 1.41)	8,260 (6,384 to 10,311)	8,578 (5,620 to 11,500)	0.531	1.012 (0.632 to 1.527)	8,722 (6,599 to 11,416)	8,829 (5,640 to 12,100)	0.87
rv1627c	rv1627c		0.769 (0.401 to 1.197)	4,868 (2,160 to 7,391)	3,756 (1,880 to 5,910)	0.0013	0.999 (0.431 to 1.699)	5,202 (2,302 to 8,024)	5,236 (2,410 to 8,970)	0.993
rv1628c	rv1628c		0.802 (0.451 to 1.079)	2,389 (1,434 to 3,123)	1,917 (909 to 2,640)	0.00138	1.03 (0.532 to 1.409)	2,555 (1,827 to 3,326)	2,635 (1,370 to 3,510)	0.657
rv1629	pola		0.849 (0.355 to 1.358)	1,497 (599.4 to 2,276)	1,270 (531 to 2,130)	0.104	0.977 (0.38 to 1.569)	1,527 (601.5 to 2,379)	1,491 (575 to 2,460)	0.839
rv1630	rpsa		0.96 (0.688 to 1.395)	15,635 (10,606 to 21,082)	14,978 (10,000 to 20,300)	0.48	0.966 (0.619 to 1.436)	16,094 (10,701 to 20,943)	15,582 (9,390 to 22,100)	0.62
rv1631	rv1631	coaE	0.936 (0.59 to 1.469)	2,422 (1,213 to 3,540)	2,263 (1,190 to 3,620)	0.38	1.187 (0.656 to 1.879)	2,536 (1,648 to 3,675)	3,009 (1,770 to 4,570)	0.0568
rv1632c	rv1632c		1.456 (0.87 to 2.21)	1,093 (442.7 to 1,974)	1,583 (979 to 2,330)	8.88e-08	1.048 (0.596 to 1.764)	1,089 (435.1 to 2,018)	1,142 (592 to 1,860)	0.543
rv1633	uvrb		0.898 (0.756 to 1.035)	1,841 (1,458 to 2,177)	1,653 (1,360 to 2,030)	0.0786	0.978 (0.727 to 1.185)	1,967 (1,658 to 2,312)	1,926 (1,430 to 2,330)	0.741
rv1634	rv1634		0.955 (0.236 to 2.026)	2,212 (589 to 4,775)	2,108 (500 to 4,410)	0.742	1.124 (0.298 to 2.34)	2,406 (813.2 to 5,348)	2,704 (779 to 6,110)	0.474
rv1635c	rv1635c		0.908 (0.549 to 1.305)	1,056 (534.6 to 1,374)	958.7 (533 to 1,250)	0.133	1.035 (0.537 to 1.416)	1,123 (559.1 to 1,534)	1,164 (592 to 1,820)	0.627
rv1636	rv1636	TB15.3	1.201 (0.539 to 2.316)	2,779 (1,222 to 4,883)	3,339 (1,370 to 5,960)	0.078	0.9 (0.392 to 1.757)	2,884 (1,233 to 4,880)	2,581 (1,180 to 4,570)	0.375
rv1637c	rv1637c		0.951 (0.01 to 1.799)	2,439 (19.33 to 5,315)	2,314 (15.4 to 4,620)	0.733	1.014 (0.01 to 2.053)	2,531 (16.6 to 5,307)	2,575 (16.8 to 4,930)	0.936
rv1638	uvra		0.914 (0.365 to 1.481)	4,518 (1,972 to 7,565)	4,126 (1,680 to 6,620)	0.318	1.127 (0.576 to 1.855)	4,751 (2,342 to 7,015)	5,351 (2,630 to 8,450)	0.239
rv1639c	rv1639c		1.356 (0.892 to 2.153)	1,882 (1,122 to 2,921)	2,554 (1,560 to 4,020)	8.36e-05	1.067 (0.726 to 1.788)	1,989 (1,312 to 3,323)	2,123 (1,430 to 3,340)	0.425
rv1640c	lysx		1.031 (0.588 to 1.598)	537.2 (300.7 to 744.1)	553.8 (307 to 812)	0.65	1.029 (0.534 to 1.494)	541 (260.7 to 755.5)	556.2 (270 to 771)	0.701
rv1641	infc		1.038 (0.687 to 1.381)	22,865 (14,556 to 32,745)	23,700 (14,200 to 31,700)	0.492	0.998 (0.6 to 1.309)	23,537 (17,245 to 33,800)	23,486 (14,300 to 33,300)	0.978
rv1642	rpmi		0.995 (0.644 to 1.334)	4,075 (2,237 to 5,384)	4,056 (2,120 to 5,510)	0.952	1.087 (0.817 to 1.455)	4,326 (3,007 to 5,528)	4,700 (3,310 to 5,950)	0.273
rv1643	rplt		0.965 (0.874 to 1.051)	8,862 (6,942 to 11,005)	8,541 (6,680 to 10,300)	0.514	1.032 (0.832 to 1.199)	9,026 (7,504 to 10,429)	9,318 (7,430 to 11,100)	0.619
rv1644	tsnr		0.845 (0.398 to 1.69)	7,246 (3,040 to 14,319)	6,085 (2,840 to 12,100)	0.168	1.087 (0.491 to 2.271)	7,583 (3,546 to 14,540)	8,240 (3,970 to 15,600)	0.509
rv1645c	rv1645c		1.125 (0.71 to 1.673)	1,309 (870.6 to 1,885)	1,474 (910 to 2,130)	0.0491	0.86 (0.545 to 1.279)	1,348 (768.9 to 1,920)	1,163 (659 to 1,790)	0.0539
rv1646	rv1646	PE17	1.595 (1.008 to 2.626)	4,391 (2,090 to 8,004)	7,007 (3,510 to 11,400)	8.1e-06	0.97 (0.473 to 1.937)	4,581 (2,692 to 8,463)	4,484 (2,240 to 8,820)	0.81
rv1647	rv1647		0.851 (0.499 to 1.229)	1,895 (793.9 to 2,768)	1,608 (653 to 2,300)	0.0139	1.027 (0.649 to 1.46)	1,998 (1,251 to 2,833)	2,054 (1,230 to 3,180)	0.679
rv1648	rv1648		0.93 (0.441 to 1.297)	2,146 (1,061 to 2,895)	1,997 (927 to 2,830)	0.367	1.003 (0.469 to 1.486)	2,316 (1,125 to 3,213)	2,324 (1,120 to 3,320)	0.977
rv1649	phes		0.963 (0.616 to 1.279)	2,727 (1,917 to 3,402)	2,626 (1,600 to 3,330)	0.486	1.07 (0.755 to 1.604)	2,965 (2,265 to 3,573)	3,180 (2,090 to 5,170)	0.278
rv1650	phet		0.872 (0.281 to 1.645)	2,966 (918.6 to 6,006)	2,579 (853 to 5,200)	0.297	1.03 (0.35 to 1.907)	3,162 (1,061 to 5,632)	3,256 (1,090 to 6,040)	0.834
rv1651c	rv1651c	PE_PGRS30	1.209 (0.909 to 1.661)	860 (512.9 to 1,186)	1,039 (610 to 1,510)	0.000412	1.02 (0.718 to 1.345)	854.4 (617.6 to 1,066)	872.1 (615 to 1,140)	0.753
rv1652	argc		0.928 (0.669 to 1.248)	4,068 (2,561 to 5,470)	3,780 (2,520 to 5,140)	0.195	0.928 (0.671 to 1.445)	4,268 (3,085 to 5,770)	4,002 (2,670 to 6,670)	0.332
rv1653	argj		0.913 (0.59 to 1.221)	11,795 (6,631 to 15,025)	10,716 (6,380 to 15,100)	0.136	0.93 (0.627 to 1.263)	12,757 (9,324 to 16,017)	11,917 (8,510 to 17,100)	0.331
rv1654	argb		0.879 (0.517 to 1.184)	11,759 (6,752 to 16,727)	10,294 (6,630 to 13,900)	0.0395	0.97 (0.534 to 1.304)	12,140 (7,955 to 14,960)	11,806 (6,580 to 16,200)	0.663
rv1655	argd		0.845 (0.314 to 1.556)	7,182 (2,011 to 13,143)	6,038 (2,080 to 10,500)	0.127	0.952 (0.4 to 1.979)	7,562 (2,815 to 13,839)	7,254 (2,810 to 16,900)	0.691
rv1656	argf		0.877 (0.367 to 1.661)	6,775 (2,818 to 13,244)	5,899 (2,490 to 10,800)	0.216	0.881 (0.27 to 1.851)	7,620 (3,316 to 15,516)	6,733 (2,350 to 15,200)	0.302
rv1657	argr		0.833 (0.286 to 1.782)	4,615 (1,497 to 10,813)	3,825 (1,350 to 8,200)	0.186	0.923 (0.315 to 2.088)	4,862 (1,761 to 10,639)	4,510 (1,620 to 11,500)	0.595
rv1658	argg		0.932 (0.518 to 1.225)	7,453 (3,594 to 10,852)	6,941 (3,370 to 9,400)	0.277	0.972 (0.528 to 1.45)	7,931 (4,625 to 12,322)	7,710 (4,450 to 11,700)	0.712
rv1659	argh		0.95 (0.734 to 1.288)	3,559 (2,442 to 4,606)	3,373 (2,490 to 4,570)	0.357	1.053 (0.788 to 1.339)	3,793 (2,892 to 5,188)	3,986 (3,220 to 5,280)	0.407
rv1660	pks10		1.206 (0.64 to 1.676)	1,771 (1,089 to 2,433)	2,136 (1,120 to 2,980)	0.00982	0.923 (0.503 to 1.312)	1,847 (1,046 to 2,489)	1,705 (996 to 2,460)	0.29
rv1661	pks7		1.318 (0.588 to 3.063)	366.3 (162.9 to 748.1)	482.8 (215 to 1,120)	0.034	1.037 (0.484 to 2.038)	350.5 (165.1 to 760)	361.8 (172 to 782)	0.796
rv1662	pks8		1.408 (0.897 to 1.769)	436.2 (215.5 to 589.7)	614.4 (330 to 747)	6.48e-11	1.027 (0.735 to 1.403)	428.2 (305.7 to 558.2)	440.6 (309 to 592)	0.688
rv1663	pks17		1.108 (0.466 to 1.988)	252.6 (97.47 to 444)	279.7 (116 to 477)	0.33	1.073 (0.489 to 2.083)	247.6 (82.47 to 441.4)	266.8 (107 to 497)	0.54
rv1664	pks9		1.417 (0.751 to 2.724)	1,020 (424.8 to 2,114)	1,429 (650 to 3,000)	0.00298	1.177 (0.579 to 2.598)	1,050 (495.3 to 2,019)	1,231 (652 to 2,480)	0.142
rv1665	pks11		2.354 (1.58 to 3.167)	2,102 (1,201 to 2,672)	4,954 (2,730 to 6,320)	1.61e-17	1.101 (0.661 to 1.532)	2,052 (1,291 to 2,753)	2,273 (1,310 to 3,610)	0.168
rv1666c	rv1666c	cyp139	1.131 (0.299 to 2.522)	437.9 (145.9 to 1,220)	493.1 (169 to 1,300)	0.414	1.109 (0.346 to 2.783)	473.3 (137.4 to 1,104)	528.3 (149 to 1,410)	0.552
rv1667c	rv1667c		1.074 (0.366 to 1.557)	664.1 (259.3 to 947.4)	713.5 (247 to 1,030)	0.479	0.995 (0.373 to 1.527)	660.5 (241.4 to 925.3)	657.2 (243 to 1,020)	0.961
rv1668c	rv1668c		0.984 (0.645 to 1.246)	470.8 (281 to 600.6)	463.1 (290 to 601)	0.76	0.976 (0.603 to 1.3)	467.8 (295.2 to 616.1)	459.6 (258 to 663)	0.722
rv1669	rv1669		0.983 (0.239 to 2.733)	140.5 (38.59 to 498.3)	133 (38 to 362)	0.921	1.042 (0.25 to 4.379)	119.6 (35.88 to 435.9)	126.7 (36.4 to 447)	0.813
rv1670	rv1670		1.19 (0.406 to 2.207)	461.8 (162.8 to 785.3)	548.4 (196 to 967)	0.12	0.947 (0.282 to 1.938)	446.8 (147.3 to 773.4)	423.8 (135 to 813)	0.679
rv1671	rv1671		1.147 (0.704 to 1.998)	750.9 (440.4 to 1,300)	862.7 (462 to 1,610)	0.173	0.947 (0.487 to 1.892)	722.6 (473.5 to 1,201)	685 (358 to 1,390)	0.64
rv1672c	rv1672c		1.396 (0.432 to 2.375)	524.5 (178 to 804)	731.4 (232 to 1,240)	0.00438	1.007 (0.298 to 1.631)	505 (141.6 to 781.3)	510 (131 to 880)	0.958
rv1673c	rv1673c		0.972 (0.568 to 1.601)	131.3 (76.45 to 194.2)	127.6 (75.2 to 213)	0.747	0.958 (0.561 to 1.413)	134.7 (80.05 to 195.9)	129 (77.9 to 195)	0.586
rv1674c	rv1674c		1.034 (0.651 to 1.475)	122 (86.16 to 315.9)	125.6 (90.9 to 324)	0.531	0.977 (0.609 to 1.303)	103.2 (81.23 to 136.9)	100.6 (64.2 to 122)	0.747
rv1675c	rv1675c		1.189 (0.588 to 2.166)	174.7 (89.97 to 326.6)	207.8 (101 to 370)	0.111	1.133 (0.533 to 2.98)	177.6 (84.56 to 374.9)	202.7 (93.9 to 559)	0.396
rv1676	rv1676		1.04 (0.0785 to 3.107)	1,163 (99.97 to 4,056)	1,204 (105 to 4,000)	0.854	0.986 (0.0604 to 3.069)	1,294 (90 to 4,553)	1,271 (87.7 to 4,140)	0.953
rv1677	dsbf		1.04 (0.677 to 1.44)	4,743 (2,625 to 6,338)	4,917 (2,630 to 6,640)	0.477	1.039 (0.601 to 1.557)	4,894 (3,416 to 6,172)	5,085 (2,970 to 7,120)	0.576
rv1678	rv1678		1.245 (0.912 to 1.658)	1,142 (797.8 to 1,505)	1,422 (936 to 1,950)	0.000234	1.104 (0.791 to 1.391)	1,148 (941.7 to 1,590)	1,270 (925 to 1,600)	0.138
rv1679	fade16		1.364 (0.435 to 2.812)	838.3 (294.4 to 1,698)	1,144 (370 to 2,360)	0.0356	1.017 (0.345 to 2.097)	862.4 (288.3 to 1,813)	877.2 (275 to 1,750)	0.912
rv1680	rv1680		1.524 (0.981 to 2.046)	568.8 (346.1 to 829.9)	867 (470 to 1,210)	5.94e-08	1.057 (0.674 to 1.412)	567.6 (363.2 to 783.6)	600.2 (370 to 788)	0.377
rv1681	moex		1.385 (0.634 to 2.336)	463.3 (225.8 to 810.2)	641.6 (292 to 1,150)	0.00233	1.103 (0.482 to 1.854)	452.2 (175.6 to 804.3)	499 (189 to 913)	0.389
rv1682	rv1682		0.831 (0.54 to 1.333)	567.4 (382.8 to 851.8)	471.8 (300 to 769)	0.0187	1.23 (0.763 to 2.066)	566.9 (360.3 to 842.2)	698.4 (437 to 1,170)	0.0176
rv1683	rv1683		0.865 (0.41 to 1.222)	2,273 (1,081 to 3,369)	1,967 (909 to 2,930)	0.0822	0.995 (0.433 to 1.463)	2,442 (1,057 to 4,047)	2,427 (1,040 to 3,550)	0.956
rv1684	rv1684		0.98 (0.595 to 1.366)	1,701 (1,143 to 2,458)	1,665 (1,110 to 2,550)	0.834	1.112 (0.764 to 1.491)	1,852 (1,252 to 2,549)	2,061 (1,350 to 2,760)	0.294
rv1685c	rv1685c		0.913 (0.666 to 1.308)	953.7 (597.8 to 1,418)	870.9 (576 to 1,280)	0.139	1.013 (0.687 to 1.47)	1,008 (678.1 to 1,407)	1,020 (729 to 1,560)	0.856
rv1686c	rv1686c		0.967 (0.602 to 1.644)	921.8 (571.4 to 1,450)	892.5 (547 to 1,590)	0.697	1.01 (0.672 to 1.61)	933.4 (614 to 1,470)	945.2 (609 to 1,600)	0.902
rv1687c	rv1687c		0.974 (0.175 to 2.11)	743.5 (142.7 to 1,585)	725.6 (132 to 1,610)	0.864	0.984 (0.178 to 2.187)	736.6 (135.6 to 1,528)	727.1 (127 to 1,700)	0.923
rv1688	rv1688	mpg	0.924 (0.648 to 1.158)	722.2 (623.3 to 941.4)	667.2 (506 to 904)	0.172	0.878 (0.625 to 1.35)	735.3 (542.7 to 962.2)	648.9 (480 to 1,090)	0.0951
rv1689	tyrs		1.079 (0.809 to 1.398)	2,043 (1,454 to 2,712)	2,204 (1,410 to 2,940)	0.127	1.023 (0.779 to 1.378)	2,128 (1,679 to 2,826)	2,178 (1,630 to 2,870)	0.715
rv1690	lprj		2.09 (1.111 to 3.494)	1,254 (812.9 to 1,976)	2,623 (1,420 to 4,200)	7.31e-10	0.929 (0.601 to 1.51)	1,215 (778.5 to 1,814)	1,128 (706 to 1,720)	0.375
rv1691	rv1691		0.896 (0.587 to 1.341)	1,548 (1,026 to 2,247)	1,385 (877 to 2,020)	0.0937	1.012 (0.64 to 1.542)	1,554 (1,030 to 2,266)	1,574 (980 to 2,390)	0.867
rv1692	rv1692		0.822 (0.651 to 1.072)	1,171 (835.2 to 1,561)	961.3 (753 to 1,350)	0.00418	0.998 (0.697 to 1.593)	1,227 (935 to 1,671)	1,231 (806 to 1,960)	0.978
rv1693	rv1693		1.002 (0.846 to 1.162)	3,711 (2,749 to 4,476)	3,711 (2,980 to 4,330)	0.971	0.948 (0.699 to 1.153)	3,828 (3,253 to 4,363)	3,634 (2,790 to 4,410)	0.453
rv1694	tlya		1.005 (0.788 to 1.241)	2,344 (1,669 to 2,806)	2,356 (1,610 to 2,970)	0.926	1.009 (0.824 to 1.195)	2,425 (1,846 to 2,866)	2,446 (1,980 to 2,810)	0.895
rv1695	rv1695	ppnK	1.049 (0.695 to 1.437)	2,157 (1,313 to 3,013)	2,263 (1,480 to 2,980)	0.352	1.017 (0.714 to 1.428)	2,191 (1,410 to 3,039)	2,231 (1,590 to 2,980)	0.802
rv1696	recn		0.999 (0.373 to 1.733)	1,701 (734.7 to 3,037)	1,702 (670 to 2,910)	0.995	1.144 (0.392 to 2.069)	1,830 (755 to 3,041)	2,100 (750 to 3,960)	0.274
rv1697	rv1697		1.667 (1.063 to 2.102)	4,409 (2,722 to 5,654)	7,352 (4,010 to 9,520)	6.46e-11	1.004 (0.696 to 1.347)	4,329 (3,038 to 5,334)	4,346 (2,970 to 5,610)	0.95
rv1698	rv1698		1.594 (0.504 to 3.009)	1,660 (526.2 to 3,338)	2,643 (723 to 5,140)	0.000874	1.112 (0.301 to 2.538)	1,732 (555.7 to 3,223)	1,927 (508 to 4,330)	0.507
rv1699	pyrg		1.049 (0.879 to 1.171)	5,331 (3,581 to 6,647)	5,593 (3,650 to 6,620)	0.35	0.929 (0.769 to 1.14)	5,433 (4,456 to 6,184)	5,064 (3,950 to 6,290)	0.31
rv1700	rv1700		1.084 (0.544 to 1.694)	4,490 (2,047 to 6,969)	4,853 (2,270 to 7,670)	0.305	1.041 (0.489 to 1.519)	4,772 (2,232 to 6,796)	4,972 (2,410 to 7,180)	0.651
rv1701	rv1701		1.029 (0.753 to 1.287)	2,049 (1,324 to 2,475)	2,106 (1,360 to 2,700)	0.584	1.091 (0.729 to 1.389)	2,153 (1,462 to 2,514)	2,349 (1,600 to 3,060)	0.15
rv1702c	rv1702c		0.819 (0.532 to 1.429)	259.7 (146.3 to 421.1)	212.9 (139 to 350)	0.027	0.985 (0.511 to 1.88)	265.7 (134.4 to 445.4)	262.4 (129 to 523)	0.888
rv1703c	rv1703c		1.039 (0.89 to 1.387)	9,157 (5,958 to 12,682)	9,502 (6,750 to 13,800)	0.462	1.107 (0.867 to 1.463)	9,321 (7,501 to 11,700)	10,336 (8,020 to 13,300)	0.118
rv1704c	cyca		0.889 (0.69 to 1.086)	2,574 (1,717 to 3,179)	2,288 (1,620 to 2,730)	0.058	1.003 (0.787 to 1.267)	2,710 (2,008 to 3,472)	2,720 (2,120 to 3,300)	0.969
rv1705c	rv1705c	PPE22	0.658 (0.306 to 1.067)	1,539 (749.2 to 2,828)	1,006 (559 to 1,590)	2.24e-05	1.067 (0.519 to 1.815)	1,664 (810.8 to 3,221)	1,782 (876 to 3,550)	0.53
rv1706c	rv1706c	PPE23	0.742 (0.317 to 1.595)	1,596 (672.4 to 3,572)	1,182 (499 to 2,730)	0.0361	0.994 (0.494 to 2.016)	1,673 (741.3 to 3,598)	1,662 (841 to 3,330)	0.966
rv1707	rv1707		0.885 (0.567 to 1.371)	1,512 (879.4 to 2,318)	1,337 (814 to 2,190)	0.123	1.015 (0.622 to 1.674)	1,577 (956 to 2,307)	1,601 (986 to 2,840)	0.87
rv1708	rv1708		1.088 (0.607 to 1.573)	2,112 (1,081 to 2,984)	2,298 (1,130 to 3,480)	0.235	1.007 (0.469 to 1.512)	2,280 (1,259 to 3,371)	2,296 (1,090 to 3,720)	0.938
rv1709	rv1709		1.048 (0.439 to 1.941)	955.5 (304.4 to 1,654)	994 (306 to 1,620)	0.611	1.237 (0.431 to 2.114)	1,029 (423.2 to 1,609)	1,273 (485 to 2,370)	0.0514
rv1710	rv1710		1.035 (0.763 to 1.245)	2,033 (1,333 to 2,741)	2,104 (1,460 to 2,620)	0.508	1.054 (0.751 to 1.298)	2,125 (1,492 to 2,916)	2,236 (1,760 to 2,760)	0.423
rv1711	rv1711		1.062 (0.534 to 1.491)	1,011 (520.4 to 1,462)	1,074 (539 to 1,600)	0.391	1.145 (0.533 to 1.675)	1,042 (559.6 to 1,492)	1,193 (585 to 1,690)	0.118
rv1712	cmk		0.87 (0.437 to 1.423)	1,214 (618.2 to 2,109)	1,056 (554 to 1,720)	0.116	0.982 (0.462 to 1.536)	1,237 (688.5 to 1,909)	1,215 (588 to 1,920)	0.842
rv1713	rv1713	engA	0.995 (0.46 to 1.654)	1,283 (529.1 to 2,017)	1,275 (589 to 2,130)	0.952	1.049 (0.473 to 1.659)	1,356 (598.3 to 2,269)	1,424 (644 to 2,290)	0.611
rv1714	rv1714		0.907 (0.595 to 1.571)	181.4 (108.4 to 326.6)	164.8 (109 to 293)	0.248	1.086 (0.553 to 2.31)	183.9 (108.1 to 344.7)	200 (107 to 424)	0.503
rv1715	fadb3		0.797 (0.297 to 1.796)	356.6 (134.4 to 938.8)	284.3 (104 to 727)	0.115	1.043 (0.291 to 2.67)	320.8 (122 to 825.5)	335 (111 to 1,020)	0.81
rv1716	rv1716		0.982 (0.476 to 1.476)	136 (57.47 to 277.4)	133 (58.1 to 256)	0.819	0.915 (0.413 to 1.622)	122 (56.04 to 191.9)	111.7 (47.3 to 177)	0.384
rv1717	rv1717		0.935 (0.651 to 1.261)	152 (104.5 to 272.5)	142.1 (92.4 to 260)	0.241	0.936 (0.599 to 1.273)	145.1 (102.2 to 175.8)	135.9 (83.5 to 182)	0.342
rv1718	rv1718		0.916 (0.234 to 1.321)	772 (186.2 to 1,290)	707.9 (201 to 1,150)	0.413	0.901 (0.187 to 1.485)	772.7 (166.5 to 1,207)	695.5 (157 to 1,120)	0.415
rv1719	rv1719		1.04 (0.505 to 2.054)	805.1 (411.6 to 1,485)	837.6 (411 to 1,600)	0.751	0.962 (0.451 to 1.854)	803.9 (398.8 to 1,528)	773.9 (362 to 1,450)	0.773
rv1720c	rv1720c		0.886 (0.525 to 1.559)	596.7 (336.1 to 1,066)	528.4 (310 to 922)	0.217	0.939 (0.597 to 1.653)	589.7 (333.4 to 1,003)	553.8 (330 to 953)	0.547
rv1721c	rv1721c		0.864 (0.254 to 1.405)	545.8 (167.8 to 881.2)	472.1 (138 to 780)	0.144	0.851 (0.236 to 1.483)	521.2 (148.6 to 783.9)	443.9 (110 to 740)	0.178
rv1722	rv1722		0.941 (0.568 to 1.43)	486.7 (314.6 to 733.3)	458.8 (289 to 727)	0.365	0.965 (0.537 to 1.315)	491.2 (303.2 to 697.7)	474.5 (265 to 672)	0.605
rv1723	rv1723		0.956 (0.566 to 1.484)	207.6 (148.7 to 372)	199.6 (126 to 427)	0.492	1.065 (0.762 to 1.527)	202.4 (145.7 to 323.7)	215.4 (151 to 346)	0.318
rv1724c	rv1724c		0.998 (0.174 to 2.969)	477.6 (84.36 to 1,522)	477.5 (88.5 to 1,400)	0.992	1.013 (0.211 to 2.867)	481.3 (70.54 to 1,514)	490.1 (93.6 to 1,400)	0.951
rv1725c	rv1725c		0.884 (0.547 to 1.684)	479.4 (271.1 to 915.2)	423.1 (279 to 782)	0.167	1.004 (0.456 to 1.973)	509.6 (250.2 to 977.8)	512.7 (239 to 1,010)	0.978
rv1726	rv1726		1.083 (0.618 to 1.554)	40.05 (15.72 to 162)	43.17 (19.4 to 158)	0.233	0.93 (0.445 to 1.294)	28.42 (12.45 to 42.5)	26.4 (13 to 38.3)	0.342
rv1727	rv1727		0.951 (0.0727 to 2.363)	199.4 (9.53 to 452)	188.3 (12.6 to 406)	0.749	1.053 (0.0575 to 2.773)	172.7 (10.03 to 437.3)	183.2 (8.6 to 479)	0.817
rv1728c	rv1728c		1.162 (0.438 to 2.122)	1,257 (529 to 2,320)	1,464 (575 to 2,760)	0.192	0.97 (0.42 to 1.899)	1,265 (564.4 to 2,185)	1,228 (525 to 2,300)	0.797
rv1729c	rv1729c		1.111 (0.557 to 1.507)	605.4 (300.4 to 878.3)	672.3 (305 to 971)	0.155	1.107 (0.577 to 1.614)	604.5 (271.1 to 833.1)	669.1 (358 to 950)	0.215
rv1730c	rv1730c		0.924 (0.449 to 1.459)	660.5 (372.8 to 947.8)	609.2 (305 to 944)	0.27	1.144 (0.637 to 1.869)	679.5 (351.5 to 948.4)	777.9 (418 to 1,190)	0.0974
rv1731	gabd1		1.273 (0.975 to 1.617)	1,653 (1,154 to 2,251)	2,106 (1,390 to 2,460)	2.74e-05	0.991 (0.76 to 1.358)	1,660 (1,373 to 2,049)	1,650 (1,310 to 2,150)	0.899
rv1732c	rv1732c		0.966 (0.775 to 1.138)	2,197 (1,586 to 2,584)	2,127 (1,370 to 2,530)	0.539	0.956 (0.82 to 1.112)	2,384 (1,968 to 2,799)	2,285 (1,820 to 2,820)	0.514
rv1733c	rv1733c		0.4 (0.217 to 1.012)	212 (108.4 to 372.8)	86.4 (49.9 to 231)	2.53e-09	0.882 (0.403 to 1.528)	219.1 (112 to 372.7)	193 (97.6 to 383)	0.245
rv1734c	rv1734c		0.917 (0.168 to 2.021)	124.9 (30.39 to 354.4)	114.6 (20 to 346)	0.579	0.953 (0.221 to 2.295)	111.1 (25.39 to 318.9)	106 (27.3 to 320)	0.779
rv1735c	rv1735c		0.973 (0.145 to 2.327)	130.2 (17.68 to 362)	126.6 (19 to 353)	0.861	0.981 (0.171 to 2.262)	112.6 (15.35 to 250.5)	110.5 (18.4 to 257)	0.913
rv1736c	narx		0.812 (0.198 to 1.228)	415.4 (121.7 to 601.4)	337.1 (79.7 to 505)	0.0657	1.063 (0.362 to 1.681)	421.6 (119.9 to 669)	447.8 (143 to 767)	0.608
rv1737c	nark2		0.718 (0.298 to 1.338)	241.5 (78.61 to 437.2)	174.3 (69.2 to 375)	0.00594	1.015 (0.441 to 1.79)	262.5 (86.12 to 474.1)	266.2 (103 to 480)	0.902
rv1738	rv1738		0.323 (0.116 to 0.692)	763.6 (266.6 to 1,320)	246.1 (92.9 to 432)	1.81e-10	1 (0.323 to 1.803)	802.5 (298.2 to 1,452)	797.5 (289 to 1,340)	0.999
rv1739c	rv1739c		1.12 (0.776 to 1.425)	286.3 (147.9 to 420.9)	320.4 (203 to 421)	0.0236	1.021 (0.658 to 1.336)	280.6 (142.5 to 398.2)	286.3 (184 to 367)	0.755
rv1740	rv1740		1.206 (0.298 to 2.534)	1,382 (376.2 to 3,159)	1,669 (417 to 4,010)	0.206	0.892 (0.219 to 1.988)	1,414 (406.4 to 3,175)	1,271 (333 to 3,110)	0.488
rv1741	rv1741		1.203 (0.646 to 1.8)	1,843 (988.6 to 2,742)	2,219 (1,030 to 3,560)	0.0126	0.92 (0.47 to 1.493)	1,938 (1,117 to 3,040)	1,785 (934 to 3,090)	0.356
rv1742	rv1742		1.183 (0.705 to 1.623)	643.3 (355.9 to 875.9)	760.9 (464 to 1,040)	0.00592	1.022 (0.658 to 1.377)	646.6 (360.3 to 879.4)	661 (391 to 992)	0.736
rv1743	pkne		1.097 (0.651 to 1.547)	1,585 (808.1 to 2,586)	1,737 (877 to 2,640)	0.174	1.014 (0.565 to 1.58)	1,639 (921 to 2,658)	1,669 (890 to 2,760)	0.863
rv1744c	rv1744c		1.04 (0.457 to 1.994)	641.5 (331.8 to 1,185)	666.9 (301 to 1,240)	0.736	0.854 (0.334 to 1.61)	621 (298.8 to 1,111)	534.7 (201 to 975)	0.206
rv1745c	rv1745c	idi	1.068 (0.765 to 1.363)	413.6 (308.3 to 565.2)	441.8 (315 to 597)	0.221	0.892 (0.699 to 1.123)	380.4 (318.6 to 482.6)	338.8 (294 to 437)	0.141
rv1746	pknf		1.031 (0.777 to 1.449)	832.2 (654 to 1,208)	856.2 (659 to 1,220)	0.606	0.915 (0.633 to 1.374)	848.3 (606.8 to 1,231)	783.2 (546 to 1,300)	0.26
rv1747	rv1747		0.966 (0.707 to 1.187)	3,779 (2,478 to 4,690)	3,644 (2,210 to 4,750)	0.534	1.067 (0.727 to 1.351)	3,997 (2,960 to 5,156)	4,270 (2,800 to 6,110)	0.301
rv1748	rv1748		0.993 (0.84 to 1.155)	557 (479.7 to 762.9)	552.6 (462 to 629)	0.901	1.023 (0.833 to 1.411)	547 (463.4 to 701.9)	559.2 (453 to 736)	0.74
rv1749c	rv1749c		0.926 (0.569 to 1.381)	4,221 (2,448 to 6,097)	3,905 (2,110 to 5,510)	0.247	1.027 (0.6 to 1.506)	4,309 (2,869 to 5,935)	4,420 (2,650 to 6,050)	0.73
rv1750c	fadd1		0.93 (0.361 to 1.406)	893.4 (367.9 to 1,390)	830.6 (347 to 1,320)	0.441	1.05 (0.432 to 1.701)	934.4 (351.2 to 1,439)	986.2 (378 to 1,650)	0.652
rv1751	rv1751		0.989 (0.546 to 1.605)	7,425 (3,685 to 12,856)	7,337 (3,460 to 11,700)	0.892	1.044 (0.5 to 1.71)	7,602 (3,930 to 12,400)	7,947 (3,650 to 13,200)	0.686
rv1752	rv1752		0.958 (0.177 to 1.836)	1,120 (211 to 2,127)	1,071 (212 to 1,970)	0.732	1.214 (0.181 to 2.297)	1,196 (188.3 to 2,360)	1,452 (254 to 2,700)	0.185
rv1753c	rv1753c	PPE24	1.268 (0.624 to 1.827)	114 (43.65 to 227.1)	143.8 (66.5 to 276)	0.0036	0.974 (0.355 to 1.525)	102.6 (39.53 to 156)	100.5 (33 to 173)	0.795
rv1754c	rv1754c		2.594 (2.191 to 3.025)	730.3 (607.6 to 838.5)	1,898 (1,370 to 2,150)	5.22e-30	0.962 (0.809 to 1.118)	686.1 (601.1 to 773.9)	662.4 (522 to 809)	0.579
rv1755c	plcd		1.753 (1.111 to 2.43)	253.9 (155.2 to 390.6)	444 (284 to 655)	2.67e-10	0.927 (0.461 to 1.579)	233.3 (127.3 to 365.5)	217.3 (109 to 367)	0.334
rv1756c	rv1756c		NO DATA	NO DATA	NO DATA	NO DATA	NO DATA	NO DATA	NO DATA	NO DATA
rv1757c	rv1757c		NO DATA	NO DATA	NO DATA	NO DATA	NO DATA	NO DATA	NO DATA	NO DATA
rv1758	rv1758	cut1	0.71 (0.45 to 1.099)	4,566 (2,733 to 7,204)	3,249 (1,750 to 4,930)	4.96e-05	0.92 (0.502 to 1.395)	4,819 (3,127 to 7,302)	4,441 (2,300 to 7,050)	0.317
rv1759c	pe_pgrs(wag22)	wag22	0.82 (0.0315 to 2.283)	4,140 (167.5 to 13,477)	3,395 (152 to 9,880)	0.276	0.827 (0.0331 to 2.647)	4,309 (169.5 to 12,628)	3,572 (143 to 11,100)	0.377
rv1760	rv1760		1.57 (0.749 to 2.448)	637.6 (285.3 to 1,269)	1,002 (475 to 1,570)	4.66e-06	0.967 (0.365 to 1.843)	634.5 (246.3 to 1,256)	613.6 (228 to 1,150)	0.795
rv1761c	rv1761c		1.166 (0.832 to 1.762)	944.7 (654.1 to 1,414)	1,102 (769 to 1,730)	0.0181	0.954 (0.589 to 1.392)	956.3 (635.6 to 1,474)	910.7 (565 to 1,360)	0.495
rv1762c	rv1762c		1.258 (0.78 to 1.71)	1,114 (745.7 to 1,688)	1,399 (818 to 1,990)	8.37e-05	0.929 (0.514 to 1.451)	1,104 (737.1 to 1,626)	1,018 (713 to 1,360)	0.367
rv1763	rv1763		NO DATA	NO DATA	NO DATA	NO DATA	NO DATA	NO DATA	NO DATA	NO DATA
rv1764	rv1764		NO DATA	NO DATA	NO DATA	NO DATA	NO DATA	NO DATA	NO DATA	NO DATA
rv1765A	rv1765A		1.102 (0.725 to 1.57)	329.8 (171.8 to 453.4)	363.2 (214 to 508)	0.325	1.015 (0.691 to 1.49)	325.9 (192.6 to 470.1)	334.8 (212 to 520)	0.869
rv1765c	rv1765c		0.946 (0.71 to 1.065)	3,158 (2,431 to 3,731)	2,990 (2,110 to 3,480)	0.333	1.015 (0.848 to 1.192)	3,308 (2,881 to 3,703)	3,366 (2,770 to 3,820)	0.818
rv1766	rv1766		1 (0.542 to 1.427)	1,254 (630.7 to 1,843)	1,255 (611 to 1,950)	0.997	0.995 (0.51 to 1.387)	1,341 (815.3 to 2,022)	1,330 (722 to 1,940)	0.942
rv1767	rv1767		0.838 (0.713 to 0.921)	718.5 (578.4 to 855.6)	601.5 (510 to 687)	0.00952	1.024 (0.842 to 1.242)	712.4 (562.7 to 826.1)	729.7 (587 to 950)	0.706
rv1768	rv1768	PE_PGRS31	1.111 (0.595 to 1.91)	4,596 (2,380 to 7,846)	5,103 (2,790 to 8,760)	0.226	0.978 (0.453 to 1.823)	4,726 (2,125 to 8,961)	4,604 (2,170 to 8,740)	0.85
rv1769	rv1769		1.159 (0.525 to 1.907)	1,468 (668.2 to 2,472)	1,702 (737 to 2,860)	0.151	0.972 (0.427 to 1.666)	1,520 (656.5 to 2,544)	1,478 (642 to 2,480)	0.803
rv1770	rv1770		1.198 (0.879 to 1.473)	3,676 (2,509 to 4,827)	4,401 (2,970 to 5,980)	0.000227	1.023 (0.844 to 1.303)	3,790 (3,261 to 4,491)	3,882 (3,220 to 4,870)	0.724
rv1771	rv1771		1.243 (0.732 to 1.632)	4,244 (2,377 to 6,611)	5,274 (2,720 to 7,240)	0.00131	0.955 (0.582 to 1.359)	4,572 (2,576 to 7,200)	4,354 (2,530 to 5,880)	0.518
rv1772	rv1772		1.838 (1.231 to 2.755)	2,377 (1,475 to 3,631)	4,374 (2,330 to 7,040)	8.42e-10	0.966 (0.607 to 1.362)	2,384 (1,699 to 3,662)	2,302 (1,520 to 3,480)	0.631
rv1773c	rv1773c		0.709 (0.301 to 1.228)	1,957 (835.2 to 3,924)	1,390 (666 to 2,810)	0.0012	0.95 (0.418 to 1.814)	2,095 (806.9 to 3,938)	1,983 (768 to 3,800)	0.675
rv1774	rv1774		1.631 (1.09 to 2.16)	619.1 (384.6 to 941.2)	1,012 (589 to 1,360)	6.15e-10	0.882 (0.478 to 1.626)	603.8 (359.2 to 929.7)	536.8 (263 to 1,050)	0.247
rv1775	rv1775		1.405 (1.056 to 1.703)	1,473 (1,097 to 1,716)	2,072 (1,550 to 2,500)	4.01e-11	1.01 (0.696 to 1.294)	1,563 (1,171 to 1,820)	1,583 (1,060 to 1,900)	0.874
rv1776c	rv1776c		1.067 (0.574 to 1.508)	485.4 (263.2 to 796.3)	517.4 (292 to 876)	0.356	0.988 (0.494 to 1.911)	466 (234.4 to 702.9)	459.5 (235 to 833)	0.896
rv1777	rv1777	cyp144	1.05 (0.612 to 1.567)	132.3 (60.99 to 271.2)	138.4 (78 to 252)	0.507	0.963 (0.48 to 1.712)	122.6 (56.72 to 230)	117.9 (59.4 to 199)	0.735
rv1778c	rv1778c		0.858 (0.322 to 1.528)	3,518 (1,210 to 6,086)	3,007 (1,080 to 5,310)	0.162	1.061 (0.34 to 2.048)	3,754 (1,517 to 6,288)	3,983 (1,290 to 7,390)	0.638
rv1779c	rv1779c		0.662 (0.242 to 1.028)	3,493 (1,330 to 5,708)	2,308 (783 to 3,590)	0.000302	0.987 (0.361 to 1.601)	3,567 (1,527 to 5,722)	3,520 (1,350 to 5,620)	0.909
rv1780	rv1780		1.142 (0.693 to 1.655)	2,144 (1,253 to 2,968)	2,441 (1,250 to 3,440)	0.0338	1.065 (0.646 to 1.586)	2,260 (1,441 to 3,127)	2,408 (1,410 to 3,600)	0.36
rv1781c	rv1781c	malQ	0.899 (0.411 to 2.216)	823.8 (467.3 to 1,551)	750.3 (394 to 2,260)	0.299	0.947 (0.447 to 2.399)	886.1 (547 to 1,855)	855 (361 to 2,530)	0.638
rv1782	rv1782		0.998 (0.766 to 1.357)	6,640 (4,293 to 9,245)	6,633 (4,270 to 9,320)	0.97	0.981 (0.676 to 1.378)	6,904 (5,509 to 9,092)	6,788 (4,720 to 9,620)	0.779
rv1783	rv1783		1.029 (0.568 to 1.418)	6,241 (3,688 to 9,128)	6,423 (3,790 to 9,460)	0.582	1.01 (0.633 to 1.463)	6,636 (4,176 to 10,243)	6,713 (4,370 to 10,300)	0.878
rv1784	rv1784		0.928 (0.718 to 1.112)	7,496 (5,091 to 9,598)	6,950 (4,870 to 8,560)	0.197	1.045 (0.828 to 1.433)	7,874 (6,429 to 9,827)	8,227 (6,380 to 11,500)	0.477
rv1785c	rv1785c	cyp143	0.955 (0.471 to 2.044)	880.4 (385.2 to 1,872)	838.1 (379 to 1,920)	0.717	0.975 (0.502 to 2.137)	882.5 (383.6 to 1,995)	862.7 (411 to 2,030)	0.86
rv1786	rv1786		1.041 (0.738 to 1.384)	618.9 (441.2 to 777.9)	644.3 (460 to 851)	0.438	0.874 (0.584 to 1.246)	610.8 (429.8 to 745.6)	535.8 (359 to 777)	0.0805
rv1787	rv1787	PPE25	0.63 (0.0647 to 1.207)	2,957 (301.9 to 5,703)	1,855 (200 to 3,770)	0.00228	1.024 (0.1 to 1.873)	3,099 (296.5 to 5,871)	3,172 (326 to 6,000)	0.88
rv1788	rv1788	PE18	0.762 (0.332 to 1.1)	597.5 (262 to 971.1)	455.2 (201 to 669)	0.00303	1.003 (0.442 to 1.846)	616.4 (255.6 to 969.3)	619 (266 to 1,040)	0.974
rv1789	rv1789	PPE26	0.954 (0.497 to 1.409)	3,665 (2,003 to 5,286)	3,492 (1,890 to 5,110)	0.498	0.954 (0.523 to 1.387)	4,060 (2,379 to 5,612)	3,873 (2,100 to 5,470)	0.523
rv1790	rv1790	PPE27	0.609 (0.305 to 0.972)	3,458 (1,560 to 5,287)	2,098 (1,010 to 3,430)	1.64e-06	0.996 (0.533 to 1.52)	3,677 (1,884 to 5,263)	3,665 (1,860 to 5,800)	0.966
rv1791	rv1791	PE19	0.933 (0.348 to 1.881)	6,316 (2,547 to 12,536)	5,925 (1,950 to 12,300)	0.601	0.973 (0.345 to 2.009)	6,888 (2,601 to 13,737)	6,711 (2,370 to 13,800)	0.857
rv1792	rv1792	esxM	1.133 (0.57 to 1.842)	25,962 (15,850 to 48,983)	29,274 (15,500 to 50,600)	0.0563	0.952 (0.501 to 1.655)	26,870 (16,546 to 42,624)	25,638 (14,600 to 41,700)	0.533
rv1793	rv1793	esxN	1.09 (0.757 to 1.546)	31,609 (17,831 to 42,491)	34,396 (20,000 to 49,400)	0.123	0.864 (0.576 to 1.398)	34,476 (21,097 to 50,999)	29,576 (19,900 to 40,000)	0.0663
rv1794	rv1794		0.981 (0.539 to 1.612)	8,109 (4,496 to 15,081)	7,938 (4,220 to 14,200)	0.825	1.099 (0.522 to 2.016)	8,430 (5,030 to 13,786)	9,268 (4,520 to 15,600)	0.354
rv1795	rv1795		1.009 (0.811 to 1.296)	7,419 (4,711 to 9,871)	7,464 (4,940 to 9,520)	0.863	1.007 (0.791 to 1.484)	7,690 (5,841 to 10,188)	7,750 (6,070 to 11,500)	0.912
rv1796	rv1796	mycP5	1.017 (0.835 to 1.216)	8,457 (5,705 to 10,002)	8,595 (6,000 to 10,600)	0.75	1.17 (0.938 to 1.423)	8,745 (6,891 to 10,081)	10,244 (7,850 to 13,200)	0.0112
rv1797	rv1797		0.981 (0.767 to 1.231)	4,705 (3,273 to 6,333)	4,613 (3,290 to 6,050)	0.726	1.055 (0.758 to 1.317)	4,901 (3,779 to 6,459)	5,180 (3,730 to 6,750)	0.391
rv1798	rv1798		1.124 (0.996 to 1.253)	2,246 (1,515 to 2,726)	2,520 (1,820 to 3,080)	0.024	1.106 (0.894 to 1.331)	2,317 (1,812 to 2,578)	2,564 (2,060 to 2,960)	0.125
rv1799	lppt		0.983 (0.514 to 1.605)	1,338 (655.3 to 2,258)	1,315 (663 to 2,050)	0.836	0.89 (0.572 to 1.427)	1,385 (852.4 to 2,254)	1,232 (804 to 1,890)	0.19
rv1800	rv1800	PPE28	0.984 (0.582 to 1.737)	171.5 (84.14 to 352.5)	168.4 (91 to 322)	0.863	1.005 (0.528 to 1.799)	163 (78.02 to 307.1)	164.4 (82.9 to 316)	0.964
rv1801	rv1801	PPE29	0.963 (0.478 to 1.347)	154.3 (65.34 to 276.6)	148.3 (67.6 to 257)	0.618	0.948 (0.42 to 1.31)	146.5 (69.24 to 210.2)	138.8 (64.3 to 195)	0.538
rv1802	rv1802	PPE30	1.04 (0.83 to 1.228)	136.7 (114.2 to 178.1)	142.3 (121 to 179)	0.447	1.005 (0.761 to 1.259)	133.2 (114.5 to 174.4)	134 (105 to 164)	0.937
rv1803c	rv1803c	PE_PGRS32	1.004 (0.312 to 2.243)	2,923 (670.2 to 6,093)	2,930 (854 to 7,050)	0.974	0.929 (0.184 to 1.753)	2,888 (739.5 to 6,285)	2,670 (635 to 5,290)	0.602
rv1804c	rv1804c		0.915 (0.436 to 1.457)	350.4 (153.9 to 569)	320.4 (152 to 500)	0.293	0.982 (0.438 to 1.795)	346.6 (137.1 to 557.6)	341.4 (131 to 610)	0.874
rv1805c	rv1805c		1.123 (0.0511 to 4.114)	139.5 (9.078 to 526.7)	151.9 (8.68 to 450)	0.575	0.848 (0.0466 to 3.913)	128.9 (7.852 to 401.8)	114.2 (6.57 to 393)	0.5
rv1806	rv1806	PE20	1.533 (0.342 to 2.306)	1,675 (384.5 to 2,953)	2,560 (561 to 4,060)	0.00057	0.851 (0.18 to 1.34)	1,738 (436 to 2,985)	1,479 (362 to 2,560)	0.215
rv1807	rv1807	PPE31	1.584 (1.048 to 2.474)	800.3 (550.3 to 1,372)	1,264 (830 to 1,970)	2.9e-08	0.959 (0.655 to 1.519)	829.6 (519.5 to 1,412)	797.7 (544 to 1,510)	0.568
rv1808	rv1808	PPE32	1.528 (0.737 to 2.711)	830.9 (358.5 to 1,380)	1,266 (533 to 2,130)	2.74e-05	0.96 (0.571 to 1.595)	837.3 (534.9 to 1,306)	813.2 (449 to 1,520)	0.616
rv1809	rv1809	PPE33	1.576 (1.161 to 2.174)	1,076 (702.6 to 1,434)	1,699 (1,020 to 2,430)	3.93e-11	0.96 (0.666 to 1.4)	1,107 (763.5 to 1,560)	1,063 (755 to 1,490)	0.559
rv1810	rv1810		1.328 (0.96 to 2)	5,308 (3,766 to 6,292)	7,059 (4,180 to 11,000)	8.78e-05	1.043 (0.759 to 1.566)	5,403 (4,932 to 6,608)	5,656 (3,950 to 8,120)	0.542
rv1811	mgtc		0.839 (0.17 to 1.852)	1,787 (359.9 to 4,121)	1,500 (304 to 3,450)	0.237	0.966 (0.201 to 1.99)	1,964 (352.2 to 4,277)	1,895 (402 to 4,110)	0.831
rv1812c	rv1812c		0.881 (0.58 to 1.213)	1,930 (1,099 to 2,667)	1,700 (966 to 2,440)	0.0386	0.98 (0.659 to 1.316)	2,045 (1,310 to 2,769)	2,004 (1,380 to 2,750)	0.756
rv1813c	rv1813c		0.471 (0.272 to 0.811)	278.9 (141.2 to 518.5)	131.7 (74 to 226)	6.09e-08	1.032 (0.488 to 1.953)	285.6 (123.5 to 530.7)	294.7 (122 to 556)	0.803
rv1814	rv1814	erg3	1.041 (0.656 to 1.44)	814.3 (516 to 1,136)	847.9 (555 to 1,220)	0.47	0.989 (0.599 to 1.441)	838.4 (516.7 to 1,192)	830.6 (486 to 1,200)	0.886
rv1815	rv1815		2.435 (1.485 to 3.619)	1,107 (603.3 to 1,536)	2,700 (1,570 to 4,070)	6.34e-14	0.968 (0.591 to 1.351)	1,095 (579.2 to 1,550)	1,058 (608 to 1,490)	0.629
rv1816	rv1816		1.751 (0.442 to 3.667)	995.7 (300.2 to 1,968)	1,742 (375 to 3,910)	0.000952	1.104 (0.381 to 2.167)	985.6 (344.6 to 1,865)	1,088 (372 to 2,090)	0.5
rv1817	rv1817		0.574 (0.322 to 0.794)	1,042 (597 to 1,572)	597.9 (336 to 842)	7.85e-08	1.045 (0.512 to 1.99)	1,081 (544 to 1,612)	1,134 (573 to 2,150)	0.641
rv1818c	rv1818c	PE_PGRS33	0.817 (0.682 to 1.03)	5,578 (3,620 to 7,226)	4,524 (3,470 to 5,510)	0.00768	0.906 (0.706 to 1.144)	5,958 (4,736 to 7,678)	5,398 (4,420 to 6,400)	0.234
rv1819c	rv1819c		1.062 (0.803 to 1.413)	688.4 (525.1 to 940.1)	731.5 (537 to 1,010)	0.24	1.006 (0.74 to 1.388)	703.4 (564.1 to 1,098)	711.3 (486 to 1,050)	0.927
rv1820	ilvg		0.912 (0.327 to 1.65)	1,685 (632.7 to 2,968)	1,537 (571 to 2,880)	0.419	0.903 (0.312 to 1.651)	1,719 (591.4 to 3,007)	1,555 (551 to 2,840)	0.43
rv1821	seca2		0.969 (0.597 to 1.532)	3,788 (2,094 to 5,670)	3,667 (1,800 to 5,940)	0.674	1 (0.523 to 1.62)	3,927 (2,408 to 5,756)	3,929 (2,070 to 6,190)	0.999
rv1822	pgsa2		1.094 (0.853 to 1.329)	1,795 (1,274 to 2,329)	1,964 (1,370 to 2,390)	0.0789	0.937 (0.755 to 1.19)	1,873 (1,520 to 2,274)	1,756 (1,400 to 2,140)	0.377
rv1823	rv1823		1.098 (0.515 to 1.706)	991.2 (465.3 to 1,685)	1,088 (482 to 1,900)	0.284	0.912 (0.506 to 1.48)	990.8 (467.9 to 1,671)	903.7 (449 to 1,420)	0.265
rv1824	rv1824		1.125 (0.609 to 1.992)	1,432 (696.1 to 2,571)	1,612 (733 to 3,150)	0.16	1.001 (0.488 to 1.668)	1,508 (811 to 2,606)	1,509 (778 to 2,660)	0.994
rv1825	rv1825		1.078 (0.589 to 1.476)	1,469 (823.2 to 2,055)	1,585 (787 to 2,170)	0.27	1.039 (0.581 to 1.478)	1,471 (872.6 to 2,055)	1,537 (857 to 2,160)	0.597
rv1826	gcvh		1.106 (0.441 to 2.431)	3,268 (1,341 to 6,952)	3,622 (1,190 to 7,910)	0.491	0.922 (0.391 to 2.031)	3,384 (1,391 to 6,838)	3,131 (1,290 to 6,760)	0.603
rv1827	rv1827	cfp17	0.982 (0.337 to 1.741)	11,607 (3,866 to 21,042)	11,399 (3,250 to 21,100)	0.875	0.988 (0.313 to 1.789)	12,160 (4,331 to 27,379)	11,994 (4,040 to 25,500)	0.931
rv1828	rv1828		0.997 (0.445 to 1.884)	12,456 (3,694 to 25,204)	12,399 (4,860 to 25,300)	0.979	1.068 (0.566 to 1.979)	12,994 (4,891 to 26,852)	13,880 (7,040 to 25,100)	0.61
rv1829	rv1829		1.253 (0.771 to 1.817)	8,860 (5,760 to 12,410)	11,101 (5,940 to 16,000)	0.000567	0.984 (0.521 to 1.599)	9,306 (5,817 to 12,599)	9,154 (4,960 to 13,700)	0.825
rv1830	rv1830		1.232 (0.85 to 1.537)	3,421 (2,308 to 4,514)	4,216 (2,530 to 5,630)	0.000145	0.93 (0.579 to 1.149)	3,418 (2,078 to 4,538)	3,176 (2,060 to 4,290)	0.293
rv1831	rv1831		0.942 (0.408 to 1.426)	12,422 (3,567 to 19,746)	11,711 (4,560 to 16,900)	0.501	0.905 (0.315 to 1.457)	13,267 (4,142 to 20,247)	12,036 (4,140 to 18,500)	0.374
rv1832	gcvb		0.847 (0.654 to 0.978)	4,546 (3,424 to 5,358)	3,851 (3,010 to 4,530)	0.0127	1.045 (0.875 to 1.241)	4,747 (4,132 to 5,879)	4,967 (4,180 to 6,450)	0.482
rv1833c	rv1833c		1.054 (0.41 to 2.126)	1,365 (545.5 to 2,640)	1,442 (596 to 2,910)	0.65	0.906 (0.383 to 1.749)	1,386 (536.3 to 2,529)	1,260 (534 to 2,440)	0.448
rv1834	rv1834		1.155 (0.452 to 1.977)	342.5 (119.3 to 597.9)	395 (146 to 659)	0.176	0.952 (0.301 to 1.812)	324.6 (110.6 to 552)	308.9 (104 to 557)	0.686
rv1835c	rv1835c		1 (0.595 to 1.983)	341.6 (219.8 to 658.5)	341.8 (217 to 787)	0.994	1.058 (0.701 to 1.693)	346.1 (178.4 to 561.6)	365.5 (187 to 579)	0.44
rv1836c	rv1836c		0.926 (0.617 to 1.335)	5,701 (3,452 to 8,482)	5,279 (3,370 to 8,040)	0.24	1.011 (0.652 to 1.521)	5,827 (4,408 to 8,452)	5,885 (3,960 to 9,000)	0.888
rv1837c	glcb		0.952 (0.653 to 1.388)	6,745 (4,360 to 10,788)	6,423 (3,950 to 9,940)	0.447	0.948 (0.689 to 1.492)	6,936 (5,073 to 9,948)	6,586 (4,650 to 10,500)	0.443
rv1838c	rv1838c		1.062 (0.585 to 1.705)	1,681 (959.1 to 2,856)	1,785 (1,000 to 2,950)	0.5	0.912 (0.447 to 1.576)	1,755 (927.1 to 2,877)	1,617 (719 to 2,990)	0.318
rv1839c	rv1839c		1.017 (0.842 to 1.187)	731.1 (589.8 to 917.2)	743.1 (596 to 849)	0.752	0.852 (0.717 to 1.053)	714.6 (553.3 to 823.1)	608.9 (484 to 702)	0.0506
rv1840c	rv1840c	PE_PGRS34	0.943 (0.887 to 1.018)	662 (599.4 to 715.7)	625.2 (558 to 679)	0.322	0.965 (0.923 to 1.006)	672.8 (576.4 to 757.7)	648.1 (570 to 719)	0.602
rv1841c	rv1841c		1.078 (0.618 to 1.394)	1,474 (818.8 to 1,934)	1,588 (834 to 2,140)	0.244	1.035 (0.568 to 1.476)	1,533 (955.3 to 2,020)	1,595 (852 to 2,350)	0.628
rv1842c	rv1842c		1.118 (0.491 to 1.974)	1,280 (567.1 to 2,393)	1,430 (547 to 2,650)	0.32	1.1 (0.475 to 2.121)	1,334 (677.3 to 2,653)	1,464 (674 to 3,010)	0.457
rv1843c	guab1		1.211 (0.675 to 2.244)	2,309 (1,402 to 4,147)	2,799 (1,550 to 5,520)	0.0721	1.008 (0.573 to 1.891)	2,479 (1,540 to 4,188)	2,502 (1,410 to 4,750)	0.943
rv1844c	gnd	gnd1	1.134 (0.322 to 1.872)	1,982 (681.9 to 2,865)	2,251 (620 to 3,660)	0.258	1.011 (0.316 to 1.561)	2,033 (736.4 to 2,912)	2,056 (665 to 3,110)	0.924
rv1845c	rv1845c		0.868 (0.539 to 1.543)	2,888 (1,471 to 5,221)	2,495 (1,450 to 4,470)	0.156	0.993 (0.482 to 2.152)	3,194 (1,607 to 5,565)	3,170 (1,610 to 6,750)	0.957
rv1846c	rv1846c		0.851 (0.466 to 1.067)	3,951 (2,130 to 5,251)	3,359 (1,780 to 4,520)	0.0117	1.019 (0.555 to 1.378)	4,382 (2,327 to 5,804)	4,457 (2,250 to 5,880)	0.8
rv1847	rv1847		1.033 (0.164 to 2.035)	2,023 (329.2 to 4,151)	2,087 (323 to 4,440)	0.804	1.014 (0.151 to 2.107)	2,117 (338 to 4,294)	2,151 (334 to 4,650)	0.928
rv1848	urea		1.038 (0.785 to 1.299)	818.3 (623.1 to 1,027)	849.6 (633 to 1,080)	0.47	1.103 (0.742 to 1.525)	833.3 (579.9 to 1,131)	920.7 (618 to 1,310)	0.108
rv1849	ureb		1.122 (0.494 to 1.943)	646.3 (306.3 to 1,094)	725.9 (325 to 1,290)	0.257	1.126 (0.575 to 1.854)	638.2 (309 to 1,030)	718.2 (341 to 1,180)	0.286
rv1850	urec		1.096 (0.478 to 1.685)	510.7 (234.2 to 812)	559.5 (255 to 889)	0.297	1.128 (0.499 to 1.783)	518.7 (224.5 to 841.2)	584.1 (255 to 911)	0.209
rv1851	uref		1.048 (0.7 to 1.508)	304.1 (204.2 to 553.5)	318.7 (201 to 591)	0.401	1.064 (0.733 to 1.572)	285.3 (191.8 to 413.9)	303.9 (182 to 451)	0.369
rv1852	ureg		0.977 (0.591 to 1.466)	674.8 (424.2 to 1,039)	660.1 (386 to 1,040)	0.738	1 (0.614 to 1.61)	660.8 (444 to 1,003)	661.1 (395 to 1,060)	0.999
rv1853	ured		0.902 (0.468 to 1.47)	949.1 (539.2 to 1,631)	855.9 (466 to 1,380)	0.234	1.001 (0.487 to 1.692)	955.8 (471.6 to 1,561)	957 (476 to 1,610)	0.995
rv1854c	ndh		0.64 (0.499 to 0.808)	13,881 (8,820 to 19,803)	8,858 (5,620 to 12,100)	1.34e-05	0.98 (0.742 to 1.346)	14,927 (11,009 to 19,285)	14,557 (11,400 to 17,700)	0.77
rv1855c	rv1855c		0.972 (0.798 to 1.251)	2,250 (1,586 to 3,060)	2,187 (1,500 to 3,010)	0.599	1.037 (0.812 to 1.366)	2,337 (1,736 to 3,011)	2,424 (1,860 to 3,210)	0.559
rv1856c	rv1856c		0.833 (0.47 to 1.199)	3,102 (1,831 to 4,601)	2,589 (1,260 to 3,790)	0.0137	0.964 (0.531 to 1.356)	3,235 (1,860 to 4,466)	3,125 (1,760 to 4,570)	0.63
rv1857	moda		0.794 (0.319 to 1.598)	1,975 (778.8 to 4,887)	1,568 (595 to 3,510)	0.0634	0.953 (0.366 to 2.052)	2,296 (983.7 to 5,627)	2,182 (932 to 4,740)	0.728
rv1858	modb		0.874 (0.428 to 1.609)	352.6 (172.6 to 702.4)	307.9 (152 to 586)	0.24	1.116 (0.493 to 2.49)	359.6 (171.5 to 733.1)	401.5 (182 to 956)	0.463
rv1859	modc		0.862 (0.669 to 1.089)	1,427 (1,046 to 1,989)	1,230 (962 to 1,600)	0.0228	1.007 (0.703 to 1.388)	1,532 (1,102 to 2,145)	1,547 (1,080 to 2,010)	0.927
rv1860	modd	apa;mpt32	1.356 (0.38 to 2.52)	2,711 (753.8 to 5,636)	3,669 (917 to 7,170)	0.0184	0.914 (0.217 to 2.03)	2,719 (765.3 to 5,257)	2,492 (633 to 5,640)	0.547
rv1861	rv1861		1.183 (0.566 to 1.814)	1,012 (653.8 to 1,556)	1,197 (612 to 1,770)	0.00816	0.943 (0.521 to 1.627)	965.2 (594 to 1,530)	915.9 (586 to 1,470)	0.511
rv1862	adha		1.016 (0.425 to 1.612)	838.2 (386.2 to 1,379)	849.3 (375 to 1,350)	0.861	1.02 (0.465 to 1.633)	862.4 (404.7 to 1,513)	881.2 (413 to 1,600)	0.849
rv1863c	rv1863c		1.021 (0.806 to 1.347)	4,702 (3,621 to 6,953)	4,797 (3,470 to 6,620)	0.692	0.976 (0.623 to 1.285)	4,775 (3,640 to 7,259)	4,670 (3,070 to 6,940)	0.756
rv1864c	rv1864c		0.968 (0.673 to 1.194)	1,431 (1,081 to 1,949)	1,388 (998 to 1,800)	0.567	0.951 (0.752 to 1.179)	1,527 (1,222 to 2,080)	1,453 (1,160 to 1,790)	0.49
rv1865c	rv1865c		0.976 (0.611 to 1.435)	771.8 (495.7 to 1,362)	751.6 (436 to 1,070)	0.717	0.939 (0.63 to 1.781)	778.3 (610.7 to 1,380)	731 (594 to 1,240)	0.481
rv1866	rv1866		0.981 (0.403 to 1.531)	483.7 (210.9 to 829.6)	473.8 (202 to 766)	0.838	1.042 (0.417 to 2.036)	478.8 (200.2 to 871.8)	503.2 (202 to 1,050)	0.722
rv1867	rv1867		1.056 (0.704 to 1.54)	276.9 (215.5 to 466.5)	292.7 (196 to 531)	0.277	0.952 (0.702 to 1.36)	259.8 (214.6 to 361.6)	247.9 (180 to 417)	0.466
rv1868	rv1868		1.461 (0.915 to 2.262)	641 (322.1 to 1,087)	935.9 (526 to 1,540)	9.64e-06	0.997 (0.55 to 1.555)	632.3 (344.2 to 1,195)	630.6 (315 to 1,150)	0.978
rv1869c	rv1869c		0.952 (0.654 to 1.283)	3,871 (2,455 to 5,033)	3,685 (2,340 to 5,100)	0.378	0.942 (0.662 to 1.409)	3,971 (2,821 to 4,967)	3,750 (2,620 to 5,460)	0.398
rv1870c	rv1870c		1.216 (0.623 to 2.07)	1,413 (504.8 to 2,209)	1,708 (753 to 2,540)	0.0175	1.43 (0.53 to 2.474)	1,497 (663.6 to 2,316)	2,139 (930 to 3,420)	0.000847
rv1871c	rv1871c		1.336 (0.36 to 2.818)	21,473 (7,073 to 40,728)	28,571 (7,870 to 57,900)	0.0363	1.068 (0.24 to 2.485)	25,184 (7,175 to 55,912)	26,716 (7,050 to 57,000)	0.657
rv1872c	lldd2		1.158 (0.71 to 1.605)	24,079 (11,443 to 37,984)	27,830 (15,000 to 43,800)	0.0191	0.967 (0.59 to 1.371)	24,842 (15,463 to 38,686)	23,971 (15,700 to 31,800)	0.626
rv1873	rv1873		1.007 (0.143 to 2.394)	209.7 (29.43 to 470.1)	211.2 (31 to 519)	0.965	0.936 (0.154 to 2.33)	201 (28.6 to 463.8)	190.4 (28.1 to 485)	0.703
rv1874	rv1874		0.93 (0.555 to 1.241)	1,160 (619.3 to 1,638)	1,079 (611 to 1,470)	0.232	0.966 (0.51 to 1.474)	1,178 (624.2 to 1,634)	1,137 (574 to 1,620)	0.668
rv1875	rv1875		0.831 (0.312 to 1.392)	1,844 (668.9 to 3,441)	1,533 (525 to 2,610)	0.0867	0.954 (0.368 to 1.607)	1,881 (626.7 to 3,180)	1,794 (653 to 2,920)	0.68
rv1876	bfra		1.184 (0.741 to 1.926)	3,604 (2,160 to 5,672)	4,274 (2,180 to 6,990)	0.0257	1.015 (0.606 to 1.794)	3,731 (2,380 to 5,760)	3,794 (2,200 to 6,510)	0.867
rv1877	rv1877		1.072 (0.825 to 1.409)	916.1 (560 to 1,235)	981.8 (694 to 1,340)	0.168	1.027 (0.76 to 1.44)	929.8 (653.6 to 1,262)	956.2 (665 to 1,330)	0.673
rv1878	glna3		1.146 (0.64 to 1.931)	406.5 (247.7 to 673.8)	465.8 (260 to 792)	0.162	0.942 (0.523 to 1.594)	398.3 (233.9 to 629.8)	376.1 (211 to 644)	0.548
rv1879	rv1879		1.108 (0.838 to 1.493)	263.7 (196.6 to 380.3)	292.2 (217 to 403)	0.0405	0.954 (0.672 to 1.279)	255.7 (191.3 to 366.6)	243.9 (179 to 339)	0.49
rv1880c	rv1880c	cyp140	1.213 (0.755 to 1.792)	2,621 (1,455 to 3,795)	3,183 (1,900 to 4,520)	0.00316	0.939 (0.515 to 1.416)	2,695 (1,578 to 3,706)	2,544 (1,330 to 3,910)	0.422
rv1881c	lppe		1.572 (0.821 to 2.356)	883.5 (469.9 to 1,347)	1,391 (742 to 2,130)	9.87e-08	1.034 (0.615 to 1.412)	878.7 (527.9 to 1,277)	910 (546 to 1,240)	0.599
rv1882c	rv1882c		1.491 (0.906 to 1.985)	807.8 (458.1 to 1,129)	1,206 (613 to 1,750)	1.07e-07	1.118 (0.758 to 1.427)	817.7 (506.2 to 1,153)	912.1 (582 to 1,240)	0.0675
rv1883c	rv1883c		2.247 (1.249 to 3.376)	4,230 (2,264 to 7,323)	9,513 (4,360 to 15,300)	2.19e-11	1.148 (0.724 to 1.794)	4,077 (2,800 to 6,795)	4,681 (3,010 to 7,640)	0.153
rv1884c	rv1884c	rpfC	3.264 (0.209 to 6.716)	3,267 (485 to 6,004)	10,676 (722 to 22,900)	9.3e-09	1.182 (0.278 to 2.216)	3,241 (453.4 to 6,290)	3,832 (856 to 6,990)	0.248
rv1885c	rv1885c		1.149 (0.153 to 2.924)	7,655 (795.5 to 19,835)	8,733 (1,180 to 21,000)	0.42	1.055 (0.143 to 2.88)	8,471 (830.2 to 22,570)	8,974 (1,220 to 24,500)	0.77
rv1886c	fbpb		0.975 (0.568 to 1.348)	17,137 (8,968 to 25,461)	16,729 (9,480 to 22,500)	0.636	0.959 (0.654 to 1.37)	17,692 (13,438 to 23,859)	16,962 (11,300 to 24,400)	0.541
rv1887	rv1887		0.909 (0.379 to 1.345)	13,467 (4,540 to 20,083)	12,230 (4,430 to 18,800)	0.285	1.073 (0.464 to 1.684)	13,812 (5,742 to 21,005)	14,823 (6,480 to 22,800)	0.482
rv1888A	rv1888A		1.057 (0.535 to 1.655)	368.5 (212 to 579.9)	388.9 (217 to 606)	0.665	0.903 (0.549 to 1.436)	374.1 (195 to 573.7)	339.2 (180 to 539)	0.394
rv1888c	rv1888c		0.935 (0.628 to 1.272)	1,702 (1,166 to 2,315)	1,601 (984 to 2,120)	0.278	0.899 (0.559 to 1.306)	1,742 (1,187 to 2,318)	1,571 (1,050 to 2,190)	0.193
rv1889c	rv1889c		0.975 (0.382 to 1.573)	508.6 (211.2 to 825.4)	496.1 (189 to 847)	0.791	1.036 (0.418 to 1.621)	510.2 (208.3 to 853.3)	528.5 (209 to 870)	0.749
rv1890c	rv1890c		0.954 (0.178 to 1.746)	434.3 (62.8 to 772.6)	414.7 (78.3 to 791)	0.708	0.956 (0.127 to 1.924)	435.4 (63.23 to 760.4)	416.6 (62.4 to 828)	0.757
rv1891	rv1891		1.526 (1.129 to 2.13)	3,120 (2,242 to 4,085)	4,769 (3,370 to 6,650)	1.33e-09	0.905 (0.58 to 1.382)	3,275 (2,443 to 4,310)	2,993 (1,880 to 4,590)	0.215
rv1892	rv1892		1.577 (1.214 to 1.918)	2,484 (1,905 to 3,261)	3,916 (3,050 to 5,180)	1.63e-15	0.96 (0.648 to 1.297)	2,441 (1,737 to 3,303)	2,352 (1,480 to 3,570)	0.548
rv1893	rv1893		1.803 (1.149 to 2.486)	1,528 (907.3 to 2,271)	2,756 (1,570 to 4,280)	3.4e-12	0.94 (0.482 to 1.501)	1,507 (947.2 to 2,283)	1,424 (750 to 2,450)	0.39
rv1894c	rv1894c		0.567 (0.3 to 0.818)	5,756 (3,070 to 10,356)	3,269 (1,650 to 5,870)	1.65e-07	0.924 (0.443 to 1.308)	6,163 (3,356 to 8,725)	5,714 (2,630 to 8,280)	0.283
rv1895	rv1895		0.726 (0.385 to 1.419)	703.6 (360.3 to 1,325)	511 (266 to 1,080)	0.0127	1.07 (0.577 to 1.991)	747.4 (350.2 to 1,481)	799 (410 to 1,460)	0.588
rv1896c	rv1896c		0.94 (0.508 to 1.502)	1,339 (735.9 to 2,334)	1,258 (657 to 2,290)	0.428	0.978 (0.531 to 1.48)	1,339 (727.2 to 2,071)	1,310 (692 to 2,100)	0.792
rv1897c	rv1897c		0.852 (0.553 to 1.38)	606.2 (401.2 to 953.5)	517 (348 to 815)	0.0433	0.949 (0.55 to 1.525)	622.2 (417.4 to 974.2)	589.8 (347 to 918)	0.562
rv1898	rv1898		0.924 (0.412 to 1.838)	1,684 (768.8 to 3,532)	1,556 (728 to 3,170)	0.56	0.876 (0.35 to 1.902)	1,708 (785.4 to 3,670)	1,499 (595 to 3,220)	0.401
rv1899c	lppd		0.968 (0.0175 to 1.656)	11,369 (230.4 to 19,301)	11,016 (223 to 19,000)	0.82	0.962 (0.017 to 1.719)	11,682 (204.5 to 19,215)	11,310 (204 to 20,500)	0.813
rv1900c	lipj		0.872 (0.308 to 1.622)	1,340 (482 to 2,440)	1,169 (442 to 2,330)	0.202	1.03 (0.359 to 1.851)	1,385 (507.3 to 2,580)	1,426 (500 to 2,580)	0.816
rv1901	cina		1.028 (0.718 to 1.487)	1,646 (975.3 to 2,186)	1,693 (979 to 2,360)	0.615	1.102 (0.809 to 1.61)	1,737 (1,224 to 2,339)	1,915 (1,430 to 2,840)	0.12
rv1902c	nant		1.007 (0.705 to 1.45)	458.4 (337.6 to 673.8)	461.6 (324 to 702)	0.889	0.971 (0.691 to 1.594)	475.1 (363.8 to 794.9)	461 (331 to 755)	0.691
rv1903	rv1903		1.275 (0.703 to 1.952)	664.3 (415 to 1,057)	844.2 (454 to 1,370)	0.00196	0.993 (0.438 to 1.557)	679.6 (381.3 to 1,047)	670.4 (313 to 997)	0.931
rv1904	rv1904		1.496 (0.876 to 2.702)	2,998 (1,589 to 5,060)	4,486 (2,310 to 7,850)	0.000435	0.973 (0.55 to 1.757)	3,084 (1,890 to 5,206)	3,017 (1,570 to 5,670)	0.798
rv1905c	aao		1.07 (0.171 to 2.991)	2,054 (377.3 to 5,820)	2,187 (396 to 6,270)	0.72	1.267 (0.178 to 3.659)	2,219 (382.4 to 6,263)	2,798 (391 to 8,160)	0.28
rv1906c	rv1906c		1.1 (0.826 to 1.449)	3,475 (2,535 to 4,514)	3,820 (2,540 to 5,020)	0.0562	1.065 (0.781 to 1.309)	3,574 (3,105 to 4,533)	3,802 (2,890 to 4,580)	0.311
rv1907c	rv1907c		0.944 (0.41 to 1.541)	1,501 (782.8 to 2,806)	1,413 (624 to 2,520)	0.519	1.2 (0.486 to 2.514)	1,547 (832.5 to 2,385)	1,884 (758 to 3,720)	0.089
rv1908c	katg		0.777 (0.261 to 1.627)	12,554 (3,627 to 28,602)	9,764 (2,970 to 21,100)	0.0516	0.976 (0.206 to 2.101)	12,975 (3,698 to 32,796)	12,593 (3,260 to 25,900)	0.874
rv1909c	fura		0.909 (0.402 to 1.255)	2,609 (1,142 to 3,560)	2,375 (832 to 3,500)	0.235	0.99 (0.462 to 1.373)	2,775 (1,471 to 3,878)	2,748 (1,270 to 3,980)	0.899
rv1910c	rv1910c		1.11 (0.918 to 1.298)	905 (676.6 to 1,066)	1,006 (762 to 1,270)	0.0396	1.059 (0.849 to 1.177)	921.5 (771.7 to 1,110)	974.7 (861 to 1,110)	0.355
rv1911c	lppc		0.988 (0.387 to 1.544)	2,645 (977.9 to 4,509)	2,607 (1,150 to 4,330)	0.884	1.115 (0.432 to 1.736)	2,753 (1,064 to 4,771)	3,084 (1,140 to 5,200)	0.312
rv1912c	fadb5		0.996 (0.645 to 1.343)	2,800 (1,977 to 3,797)	2,791 (1,840 to 3,720)	0.949	0.914 (0.622 to 1.265)	2,863 (1,977 to 3,621)	2,614 (1,700 to 3,310)	0.237
rv1913	rv1913		0.826 (0.404 to 1.269)	615.7 (325.5 to 1,004)	508.6 (260 to 791)	0.0295	0.92 (0.45 to 1.46)	622.7 (296.3 to 959.1)	572.8 (271 to 900)	0.424
rv1914c	rv1914c		0.907 (0.107 to 2.281)	939.4 (118.4 to 2,574)	852.8 (108 to 2,380)	0.583	1.032 (0.0885 to 2.601)	944.3 (117.6 to 2,314)	980.9 (74.7 to 2,630)	0.877
rv1915	aceaa		0.996 (0.282 to 1.929)	3,927 (1,267 to 8,077)	3,911 (1,140 to 8,400)	0.978	0.969 (0.301 to 1.945)	4,047 (1,356 to 7,500)	3,929 (1,190 to 7,500)	0.83
rv1916	aceab		1.073 (0.731 to 1.556)	4,739 (2,956 to 7,822)	5,090 (2,850 to 8,490)	0.248	1.05 (0.722 to 1.516)	4,711 (3,135 to 6,360)	4,934 (3,380 to 6,840)	0.457
rv1917c	rv1917c	PPE34	1.279 (0.399 to 3.12)	156.7 (46.93 to 359.7)	200.5 (60.2 to 475)	0.145	0.996 (0.275 to 2.683)	149 (39.81 to 363.4)	148.2 (39.5 to 366)	0.984
rv1918c	rv1918c	PPE35	1.637 (0.914 to 2.479)	227 (107.9 to 380.2)	371.1 (194 to 522)	3.81e-07	0.958 (0.429 to 1.551)	208.4 (86.26 to 330.3)	200.5 (92.3 to 352)	0.676
rv1919c	rv1919c		0.958 (0.415 to 1.425)	4,959 (2,545 to 7,209)	4,751 (1,820 to 6,910)	0.543	0.874 (0.427 to 1.425)	4,955 (2,540 to 6,912)	4,370 (1,940 to 6,790)	0.126
rv1920	rv1920		1.204 (0.434 to 2.014)	1,436 (612.7 to 2,608)	1,730 (665 to 3,210)	0.0754	0.911 (0.359 to 1.51)	1,508 (580.2 to 2,928)	1,372 (515 to 2,490)	0.39
rv1921c	lppf		0.907 (0.307 to 1.867)	175.3 (58.26 to 380.6)	159.1 (50.8 to 322)	0.453	1.087 (0.415 to 2.597)	178.6 (64.31 to 424.8)	194.9 (80.8 to 481)	0.606
rv1922	rv1922		0.77 (0.545 to 1.07)	728.5 (501.2 to 1,044)	561.1 (374 to 787)	0.000298	0.979 (0.663 to 1.409)	741.5 (515.9 to 983)	727.6 (451 to 1,030)	0.751
rv1923	lipd		1.031 (0.354 to 1.82)	2,252 (938.6 to 4,491)	2,319 (870 to 5,030)	0.776	0.997 (0.338 to 1.79)	2,532 (972.8 to 5,093)	2,520 (844 to 5,010)	0.978
rv1924c	rv1924c		0.958 (0.518 to 1.306)	2,182 (1,203 to 3,016)	2,090 (1,160 to 2,950)	0.508	1.013 (0.499 to 1.49)	2,392 (1,224 to 3,152)	2,430 (1,100 to 3,710)	0.876
rv1925	fadd31		0.923 (0.497 to 1.757)	16,908 (8,468 to 31,401)	15,567 (7,970 to 28,500)	0.452	0.97 (0.475 to 1.715)	17,294 (9,922 to 32,073)	16,750 (8,960 to 30,300)	0.795
rv1926c	rv1926c	mpt63;mpb63	1.386 (0.99 to 1.77)	2,821 (1,772 to 3,727)	3,923 (2,350 to 5,140)	5.4e-09	0.877 (0.595 to 1.218)	2,841 (2,032 to 3,978)	2,488 (1,730 to 3,210)	0.0931
rv1927	rv1927		1.092 (0.836 to 1.328)	608.6 (447.3 to 824.3)	665.9 (490 to 891)	0.0802	0.955 (0.59 to 1.162)	598.3 (386.5 to 838.8)	573.8 (342 to 845)	0.491
rv1928c	rv1928c		0.959 (0.483 to 1.781)	405.9 (205.6 to 808.1)	388.5 (216 to 697)	0.69	1.06 (0.55 to 2.372)	377.9 (206.7 to 680.6)	401.3 (198 to 863)	0.606
rv1929c	rv1929c		0.842 (0.213 to 1.982)	1,898 (317.7 to 4,140)	1,601 (328 to 4,040)	0.241	1.024 (0.141 to 2.592)	1,998 (319.4 to 4,708)	2,066 (305 to 5,150)	0.887
rv1930c	rv1930c		1.028 (0.352 to 2.002)	270.6 (70.53 to 590.5)	277.8 (96.1 to 535)	0.828	0.984 (0.228 to 2.169)	253.9 (67.84 to 570.5)	249.9 (60.9 to 579)	0.926
rv1931c	rv1931c		1.199 (0.706 to 2.19)	109.5 (82.55 to 341)	131.4 (80.5 to 431)	0.000966	0.971 (0.759 to 1.177)	96.42 (78.37 to 132.8)	94.4 (68.7 to 126)	0.678
rv1932	tpx		0.97 (0.474 to 1.607)	5,906 (2,553 to 9,015)	5,733 (2,480 to 8,630)	0.665	0.925 (0.322 to 1.583)	6,141 (2,585 to 9,428)	5,743 (1,810 to 9,110)	0.41
rv1933c	fade18		0.924 (0.196 to 2.101)	62.21 (13.13 to 167.9)	57.55 (10.8 to 159)	0.578	1.05 (0.261 to 2.752)	54.68 (13.9 to 108.1)	57.49 (14.5 to 132)	0.77
rv1934c	fade17		1.089 (0.642 to 1.499)	86.72 (53.94 to 154.1)	93.76 (58.2 to 146)	0.0998	1.025 (0.734 to 1.299)	71.36 (54.97 to 93.9)	73.17 (53 to 94.8)	0.7
rv1935c	echa13		0.947 (0.357 to 1.952)	146.8 (50.6 to 360.9)	139 (50.7 to 320)	0.638	0.992 (0.33 to 1.853)	136.2 (48.5 to 264.7)	135.2 (49.5 to 269)	0.951
rv1936	rv1936		0.719 (0.545 to 0.938)	358 (260.4 to 451)	257.3 (200 to 324)	6.82e-05	1.089 (0.661 to 1.37)	363.7 (251.6 to 452.1)	396 (246 to 500)	0.172
rv1937	rv1937		0.912 (0.649 to 1.31)	270.2 (172.1 to 374.6)	246.6 (173 to 365)	0.116	1.099 (0.676 to 1.672)	272 (186.3 to 376.6)	298.9 (190 to 470)	0.191
rv1938	ephb		0.971 (0.687 to 1.457)	264.3 (160.8 to 417.6)	256.7 (168 to 396)	0.589	0.997 (0.601 to 1.398)	276.4 (177.8 to 388.4)	275.5 (154 to 406)	0.96
rv1939	rv1939		0.878 (0.371 to 1.503)	301.2 (116.6 to 522.8)	264.5 (110 to 480)	0.21	1.03 (0.406 to 1.857)	312.7 (107.6 to 570.4)	322.5 (116 to 595)	0.815
rv1940	riba	ribA1	0.881 (0.403 to 1.469)	236.4 (130.9 to 410.8)	208 (102 to 355)	0.17	1.009 (0.452 to 1.762)	240.7 (112.4 to 462.5)	242.6 (114 to 419)	0.93
rv1941	rv1941		0.997 (0.656 to 1.609)	564.4 (371.1 to 912.8)	563.5 (383 to 939)	0.968	1.039 (0.513 to 1.731)	563.6 (351.5 to 974.6)	585.7 (290 to 1,030)	0.725
rv1942c	rv1942c		1.08 (0.409 to 1.656)	2,423 (984.9 to 3,969)	2,617 (935 to 4,230)	0.422	0.968 (0.354 to 1.471)	2,480 (1,037 to 3,664)	2,402 (925 to 3,620)	0.757
rv1943c	rv1943c		1.023 (0.676 to 1.283)	1,289 (935.3 to 1,655)	1,322 (760 to 1,660)	0.666	0.92 (0.616 to 1.279)	1,291 (925.5 to 1,528)	1,188 (779 to 1,660)	0.244
rv1944c	rv1944c		1.006 (0.0967 to 1.85)	448.8 (59.4 to 766.9)	451 (43.3 to 784)	0.965	0.889 (0.132 to 1.68)	431.6 (58.16 to 733.3)	383 (54.7 to 669)	0.43
rv1945	rv1945		0.704 (0.359 to 1.105)	2,116 (908.8 to 3,749)	1,488 (726 to 2,570)	0.000542	1.016 (0.502 to 1.849)	2,148 (957.1 to 4,382)	2,181 (1,040 to 3,940)	0.884
rv1946c	lppg		1.002 (0.116 to 2.924)	112.8 (11.48 to 286.8)	112.9 (11 to 296)	0.994	0.826 (0.102 to 2.424)	123.1 (11.24 to 286.3)	101.1 (9.45 to 237)	0.411
rv1947	rv1947		1.132 (0.586 to 1.688)	356.7 (220.8 to 560.1)	404 (228 to 657)	0.0543	1.154 (0.641 to 1.69)	353.3 (231.6 to 458.2)	408.5 (241 to 609)	0.033
rv1948c	rv1948c		1.139 (0.867 to 1.392)	213.1 (117.6 to 286.8)	242.3 (170 to 282)	0.0158	1.06 (0.778 to 1.491)	211.5 (163.8 to 246.3)	224.2 (181 to 284)	0.408
rv1949c	rv1949c		1.136 (0.638 to 1.935)	89.13 (47.8 to 275.2)	100.4 (54.9 to 302)	0.0695	1.313 (0.786 to 2.489)	69.2 (42.42 to 146.6)	90.95 (54.3 to 203)	0.000883
rv1950c	rv1950c		1.083 (0.433 to 1.841)	1,120 (481 to 1,903)	1,215 (504 to 2,080)	0.633	0.882 (0.37 to 1.504)	1,176 (466.8 to 1,958)	1,039 (441 to 1,840)	0.5
rv1951c	rv1951c		1.002 (0.451 to 2.078)	659.6 (308.6 to 1,432)	662 (287 to 1,360)	0.991	0.827 (0.373 to 1.607)	666.2 (306.4 to 1,495)	549.1 (246 to 1,030)	0.185
rv1952	rv1952		1.132 (0.783 to 1.526)	1,518 (1,120 to 2,030)	1,721 (1,120 to 2,360)	0.118	0.913 (0.562 to 1.249)	1,547 (1,051 to 2,235)	1,429 (811 to 2,160)	0.344
rv1953	rv1953		1.049 (0.739 to 1.548)	691.4 (417 to 937)	724.4 (463 to 1,020)	0.363	1.078 (0.782 to 1.535)	693.5 (479.8 to 961.1)	747.4 (513 to 1,040)	0.231
rv1954c	rv1954c		1.099 (0.0613 to 2.211)	274.2 (16.32 to 545)	303.9 (17.1 to 685)	0.499	0.858 (0.0409 to 1.755)	278.2 (14.83 to 481)	241.6 (12.5 to 430)	0.317
rv1955	rv1955		1.042 (0.561 to 1.92)	724.5 (427.1 to 1,343)	755.7 (412 to 1,400)	0.692	0.935 (0.541 to 1.811)	748.6 (408.6 to 1,434)	698.9 (395 to 1,250)	0.564
rv1956	rv1956		0.943 (0.612 to 1.492)	821.4 (541.4 to 1,227)	776 (505 to 1,160)	0.404	0.917 (0.538 to 1.502)	837 (560.9 to 1,279)	769.5 (445 to 1,280)	0.284
rv1957	rv1957		1.085 (0.696 to 1.661)	1,237 (805.9 to 1,836)	1,340 (784 to 1,910)	0.197	1.006 (0.665 to 1.683)	1,235 (881.4 to 1,802)	1,248 (811 to 1,980)	0.939
rv1958c	rv1958c		1.039 (0.352 to 2.4)	138.2 (42.02 to 293.9)	144 (47.6 to 315)	0.792	1.232 (0.419 to 3.006)	130 (39.74 to 317.4)	159.8 (55.2 to 420)	0.258
rv1959c	rv1959c		1.107 (0.372 to 2.524)	1,867 (619.1 to 4,365)	2,064 (681 to 4,780)	0.54	1.014 (0.334 to 2.279)	1,932 (613.8 to 4,408)	1,957 (648 to 4,340)	0.937
rv1960c	rv1960c		1.068 (0.842 to 1.316)	1,477 (1,185 to 1,779)	1,578 (1,180 to 2,030)	0.2	0.954 (0.762 to 1.137)	1,572 (1,305 to 1,992)	1,499 (1,210 to 1,960)	0.487
rv1961	rv1961		1.024 (0.17 to 1.781)	156.8 (24.3 to 321.8)	159.8 (27.6 to 283)	0.836	0.853 (0.238 to 1.411)	151.9 (30.29 to 249.2)	129.3 (39.9 to 200)	0.198
rv1962c	rv1962c		1.178 (0.526 to 2.421)	1,098 (484.1 to 2,416)	1,294 (540 to 2,960)	0.237	1.037 (0.441 to 2.243)	1,116 (538.2 to 2,442)	1,158 (535 to 2,400)	0.808
rv1963c	rv1963c	mce3R	1.155 (0.688 to 1.775)	628.2 (388.9 to 965.6)	726.6 (421 to 1,150)	0.0603	0.942 (0.512 to 1.429)	615.3 (380.3 to 879.7)	579.5 (314 to 877)	0.484
rv1964	rv1964	yrbE3A	0.962 (0.551 to 1.44)	352.7 (235.4 to 764.2)	338.3 (222 to 524)	0.564	1.021 (0.585 to 2.237)	358.7 (239.3 to 770.8)	371.6 (225 to 893)	0.847
rv1965	rv1965	yrbE3B	1.032 (0.368 to 2.027)	213.5 (71.15 to 490.3)	219.6 (71.8 to 475)	0.79	1.045 (0.355 to 2.248)	209 (77.69 to 397.4)	219 (77 to 470)	0.745
rv1966	mce3	mce3A	1.161 (0.897 to 1.487)	105.3 (71.35 to 141.4)	122 (89.4 to 156)	0.00247	1.018 (0.651 to 1.43)	104.8 (70.94 to 132.9)	107.1 (68.4 to 166)	0.787
rv1967	rv1967	mce3B	1.099 (0.603 to 1.918)	84.52 (46.18 to 205.1)	92.58 (49.1 to 218)	0.344	1.013 (0.521 to 1.66)	77.32 (43.32 to 135.2)	78.35 (43.8 to 130)	0.899
rv1968	rv1968	mce3C	1.047 (0.522 to 1.568)	163.4 (73.77 to 426.6)	171.5 (87.6 to 447)	0.525	0.998 (0.495 to 1.658)	137.6 (72.43 to 206.1)	138 (68.4 to 256)	0.984
rv1969	rv1969	mce3D	1.204 (0.854 to 1.562)	97.78 (65.13 to 149.1)	117.4 (78 to 163)	0.000208	1.088 (0.593 to 1.664)	94.93 (60.56 to 129.8)	103.8 (57.7 to 169)	0.21
rv1970	lprm		1.087 (0.675 to 1.631)	82.77 (50.09 to 160.1)	89.27 (47.5 to 149)	0.216	1.018 (0.576 to 1.434)	72.02 (41.93 to 101.7)	73.25 (37.3 to 106)	0.815
rv1971	rv1971	mce3F	1.251 (0.532 to 2.184)	66.33 (26.21 to 113.1)	82.28 (31.4 to 134)	0.00635	1.034 (0.487 to 1.63)	58.43 (24.69 to 88.01)	60.83 (22.8 to 97.2)	0.721
rv1972	rv1972		1.065 (0.0632 to 3.226)	1,271 (75.86 to 4,616)	1,361 (90.3 to 5,210)	0.768	0.969 (0.0483 to 2.953)	1,204 (65.38 to 4,183)	1,175 (65.8 to 4,270)	0.897
rv1973	rv1973		1.035 (0.369 to 2.097)	263.7 (81.99 to 561.3)	272.5 (94.1 to 534)	0.791	0.934 (0.285 to 2.01)	256.7 (82.14 to 562.3)	239 (72.9 to 529)	0.685
rv1974	rv1974		1.154 (0.828 to 1.425)	86.02 (58 to 193.2)	98.04 (73.9 to 194)	0.00571	0.997 (0.763 to 1.316)	74.9 (59.09 to 93.12)	74.84 (57.3 to 109)	0.958
rv1975	rv1975		1.061 (0.634 to 1.759)	159.4 (82.06 to 267.5)	169 (96.8 to 271)	0.485	0.954 (0.444 to 2.073)	154.5 (76.07 to 287.2)	148 (71.2 to 314)	0.686
[truncated: 1,978 more rows]

## Sheet: Chol-specific
Mce4 + MceG
			ΔlucA::hyg vs. WT				Comp vs. WT
rv Name	Systematic Name	Alt. Name	Normalized	Control (WT)	Raw (ΔlucA::hyg)	t-test p-value	Normalized	Control (WT)	Raw (Comp)	t-test p-value
rv3501c	rv3501c	yrbE4A	1.233 (0.604 to 2.303)	1,945 (967.9 to 3,298)	2,400 (1,020 to 4,460)	0.0619	0.95 (0.423 to 1.681)	2,039 (1,049 to 3,264)	1,936 (931 to 3,330)	0.644
rv3500c	rv3500c	yrbE4B	1.357 (0.977 to 1.987)	979.6 (598.1 to 1,544)	1,331 (781 to 2,080)	8.9e-05	0.974 (0.651 to 1.643)	963.3 (670.6 to 1,637)	943.9 (564 to 1,820)	0.76
rv3499c	mce4	mce4A	1.207 (0.508 to 1.876)	2,017 (801.2 to 3,307)	2,433 (929 to 3,920)	0.0489	1.007 (0.448 to 1.509)	2,034 (865.5 to 3,207)	2,054 (869 to 3,300)	0.944
rv3498c	rv3498c	mce4B	1.113 (0.642 to 1.827)	1,551 (820.3 to 2,603)	1,727 (891 to 3,080)	0.235	1.015 (0.522 to 1.678)	1,661 (814.8 to 2,627)	1,683 (890 to 2,710)	0.885
rv3497c	rv3497c	mce4C	1.196 (0.877 to 1.616)	1,455 (990.7 to 2,066)	1,741 (1,160 to 2,400)	0.00047	1.009 (0.739 to 1.402)	1,438 (1,042 to 1,985)	1,453 (1,020 to 1,990)	0.884
rv3496c	rv3496c	mce4D	1.219 (0.705 to 1.79)	1,855 (979 to 2,573)	2,259 (1,210 to 3,370)	0.00552	1.055 (0.468 to 1.471)	1,928 (1,068 to 2,684)	2,034 (947 to 2,940)	0.513
rv3494c	rv3494c	mce4F	1.069 (0.857 to 1.439)	1,017 (729.5 to 1,441)	1,087 (777 to 1,530)	0.19	0.969 (0.641 to 1.442)	1,036 (755.4 to 1,444)	1,013 (654 to 1,620)	0.665
rv3493c	rv3493c	mam4A	1.198 (0.768 to 1.81)	1,950 (1,312 to 2,811)	2,337 (1,430 to 3,440)	0.00968	1.05 (0.733 to 1.465)	1,998 (1,488 to 2,934)	2,099 (1,500 to 2,890)	0.455
rv3492c	rv3492c	mam4B	1.287 (1.039 to 1.645)	2,103 (1,526 to 2,603)	2,707 (1,980 to 3,570)	7.96e-07	1.095 (0.941 to 1.405)	2,136 (1,728 to 2,566)	2,340 (2,020 to 2,870)	0.158
rv0655	rv0655	mkl; mceG	2.257 (1.723 to 2.853)	3,805 (2,752 to 5,339)	8,584 (5,940 to 12,000)	1.15e-20	1.052 (0.811 to 1.417)	3,808 (3,092 to 5,916)	4,000 (3,270 to 5,820)	0.414
KstR1 regulon
Transcriptional regulator
			ΔlucA::hyg vs. WT				Comp vs. WT
rv Name	Systematic Name	Alt. Name	Normalized	Control (WT)	Raw (ΔlucA::hyg)	t-test p-value	Normalized	Control (WT)	Raw (Comp)	t-test p-value
rv3574	kstR		0.566 (0.385 to 0.705)	3,214 (1,959 to 4,042)	1,819 (1,050 to 2,270)	2.28e-07	0.994 (0.668 to 1.245)	3,490 (2,479 to 4,667)	3,466 (2,310 to 4,400)	0.92
Side-chain degradation
			ΔlucA::hyg vs. WT				Comp vs. WT
rv Name	Systematic Name	Alt. Name	Normalized	Control (WT)	Raw (ΔlucA::hyg)	t-test p-value	Normalized	Control (WT)	Raw (Comp)	t-test p-value
rv3515c	fadd19		0.57 (0.449 to 0.754)	1,971 (1,512 to 2,651)	1,124 (795 to 1,460)	3.84e-07	0.942 (0.696 to 1.356)	2,033 (1,528 to 2,684)	1,918 (1,370 to 2,690)	0.393
rv3516	echa19		0.524 (0.235 to 1.067)	2,067 (828.5 to 4,332)	1,076 (433 to 2,180)	1.39e-05	0.961 (0.375 to 2.354)	2,162 (1,015 to 4,332)	2,109 (812 to 4,690)	0.78
rv3518c	rv3518c	cyp142	0.701 (0.481 to 1.034)	2,674 (1,716 to 4,305)	1,873 (1,170 to 2,820)	1.76e-05	1.075 (0.634 to 1.686)	2,863 (2,052 to 4,580)	3,079 (1,870 to 4,730)	0.395
rv3540c	ltp2		0.441 (0.263 to 0.691)	918.4 (537.4 to 1,472)	404.1 (227 to 661)	2.45e-09	1.077 (0.603 to 1.691)	996.9 (564.3 to 1,543)	1,071 (622 to 1,800)	0.413
rv3541c	rv3541c	chsH1	0.493 (0.315 to 0.734)	1,341 (903.8 to 1,928)	660.6 (426 to 1,050)	6.32e-09	1.051 (0.736 to 1.512)	1,470 (1,070 to 1,882)	1,558 (1,050 to 2,410)	0.471
rv3542c	rv3542c	chsH2	0.419 (0.239 to 0.667)	1,460 (774.5 to 2,346)	610.9 (317 to 916)	6.09e-10	1.056 (0.643 to 1.615)	1,550 (976.2 to 2,319)	1,638 (1,010 to 2,490)	0.543
rv3543c	fade29		0.433 (0.316 to 0.56)	1,732 (1,226 to 2,286)	747.5 (577 to 1,010)	9.1e-08	1.158 (0.701 to 1.537)	1,800 (1,379 to 2,174)	2,085 (1,310 to 2,740)	0.019
rv3544c	fade28		0.47 (0.265 to 0.637)	2,670 (1,343 to 3,908)	1,254 (694 to 1,710)	3.68e-09	1.119 (0.489 to 1.725)	2,908 (1,367 to 4,090)	3,264 (1,490 to 5,010)	0.227
rv3545c	rv3545c	cyp125	0.49 (0.171 to 0.886)	3,506 (1,554 to 5,334)	1,719 (576 to 3,120)	1.55e-06	1.053 (0.423 to 1.732)	3,713 (1,615 to 5,938)	3,912 (1,590 to 6,430)	0.624
rv3546	fada5		0.352 (0.0647 to 0.581)	1,479 (294.9 to 2,627)	520 (104 to 913)	1.63e-09	0.961 (0.24 to 1.643)	1,622 (342.8 to 2,584)	1,563 (358 to 2,720)	0.759
A and B ring degradation
			ΔlucA::hyg vs. WT				Comp vs. WT
rv Name	Systematic Name	Alt. Name	Normalized	Control (WT)	Raw (ΔlucA::hyg)	t-test p-value	Normalized	Control (WT)	Raw (Comp)	t-test p-value
rv1106c	rv1106c	3β-hsd	1.311 (1.001 to 1.58)	1,416 (998.8 to 1,956)	1,860 (1,280 to 2,260)	4.25e-07	0.964 (0.782 to 1.165)	1,454 (1,236 to 1,699)	1,406 (1,120 to 1,730)	0.605
rv3502c	rv3502c	hsd4A	0.48 (0.254 to 0.821)	3,951 (2,284 to 7,725)	1,894 (1,080 to 3,450)	1.81e-08	0.955 (0.618 to 1.644)	4,400 (2,904 to 7,894)	4,207 (2,880 to 7,820)	0.661
rv3503c	fdxd		0.414 (0.227 to 0.585)	2,265 (1,534 to 3,250)	939.5 (543 to 1,340)	6.11e-08	0.866 (0.536 to 1.207)	2,305 (1,649 to 3,174)	1,999 (1,310 to 2,750)	0.164
rv3504	fade26		0.433 (0.326 to 0.533)	1,270 (899.1 to 1,529)	549.8 (393 to 692)	6.26e-08	0.946 (0.666 to 1.271)	1,360 (1,090 to 1,759)	1,289 (899 to 1,880)	0.425
rv3505	fade27		0.567 (0.19 to 1.138)	1,596 (604.5 to 2,828)	901.9 (295 to 1,800)	9.81e-05	1.004 (0.376 to 1.781)	1,674 (751.3 to 2,970)	1,682 (689 to 3,010)	0.968
rv3506	fadd17		0.811 (0.119 to 1.696)	351.4 (75.82 to 721)	285.6 (41.9 to 666)	0.15	1.092 (0.265 to 2.262)	331.1 (70.51 to 720.8)	362.2 (96.1 to 780)	0.535
rv3519	rv3519		1.114 (0.755 to 1.419)	3,678 (2,656 to 4,713)	4,113 (2,400 to 5,300)	0.0355	0.95 (0.621 to 1.214)	3,860 (2,726 to 5,544)	3,667 (2,480 to 4,500)	0.45
rv3520c	rv3520c		0.885 (0.142 to 1.539)	3,400 (599.2 to 7,238)	3,011 (458 to 6,020)	0.34	1.02 (0.178 to 1.765)	3,519 (684 to 6,880)	3,592 (663 to 6,640)	0.886
rv3521	rv3521		0.764 (0.239 to 1.742)	1,449 (507.8 to 3,278)	1,102 (354 to 2,470)	0.0829	1.035 (0.329 to 2.683)	1,565 (559.3 to 3,585)	1,651 (516 to 4,150)	0.835
rv3522	rv3522	ltp4	0.657 (0.518 to 0.852)	888.5 (683.3 to 1,173)	583.9 (453 to 785)	4.57e-06	1.016 (0.786 to 1.321)	920.4 (720.8 to 1,264)	934.2 (731 to 1,250)	0.809
rv3523	rv3523	ltp3	0.782 (0.206 to 2.151)	3,971 (1,012 to 11,359)	3,087 (781 to 8,710)	0.157	1.094 (0.28 to 3.19)	4,708 (1,191 to 13,728)	5,080 (1,400 to 13,900)	0.629
rv3526	rv3526	kshA	0.935 (0.192 to 1.512)	2,848 (578.4 to 4,666)	2,665 (532 to 4,160)	0.571	1.034 (0.21 to 1.762)	2,901 (689.4 to 4,994)	2,999 (626 to 4,850)	0.805
rv3527	rv3527		0.849 (0.31 to 1.734)	2,155 (681.6 to 4,876)	1,823 (537 to 3,900)	0.235	0.908 (0.315 to 2.113)	2,547 (929.2 to 5,950)	2,295 (924 to 4,910)	0.524
rv3529c	rv3529c		0.611 (0.211 to 1.214)	229.5 (108.5 to 437.1)	142.1 (48.5 to 318)	0.000632	1.199 (0.581 to 2.438)	227 (107.3 to 450.7)	271.8 (136 to 530)	0.206
rv3530c	rv3530c		0.459 (0.373 to 0.576)	971.7 (783.1 to 1,246)	444.9 (375 to 551)	2.29e-07	1.02 (0.885 to 1.295)	1,052 (799.3 to 1,267)	1,073 (896 to 1,330)	0.762
rv3531c	rv3531c		0.482 (0.185 to 0.889)	1,406 (599.7 to 2,081)	678.3 (219 to 1,170)	1.4e-07	1.057 (0.52 to 1.522)	1,530 (710.2 to 2,064)	1,622 (724 to 2,410)	0.526
rv3534c	rv3534c	hsaF	0.484 (0.38 to 0.702)	6,244 (4,229 to 8,971)	3,021 (2,190 to 4,970)	2.08e-07	0.974 (0.708 to 1.263)	6,629 (4,398 to 9,110)	6,444 (5,000 to 7,940)	0.703
rv3535c	rv3535c	hsaG	0.54 (0.391 to 0.813)	2,411 (1,531 to 3,595)	1,301 (843 to 2,010)	2.03e-08	1.004 (0.676 to 1.613)	2,566 (1,801 to 3,775)	2,575 (1,780 to 4,250)	0.96
rv3536c	rv3536c	hsaE	0.495 (0.213 to 0.846)	2,861 (1,100 to 4,924)	1,414 (572 to 2,510)	4.45e-07	1.006 (0.436 to 1.696)	2,941 (1,455 to 4,851)	2,962 (1,320 to 5,030)	0.954
rv3537	kstD		0.399 (0.314 to 0.529)	1,801 (1,196 to 2,694)	718.1 (508 to 1,050)	1.99e-08	0.954 (0.613 to 1.417)	1,918 (1,254 to 2,721)	1,830 (1,180 to 2,730)	0.519
rv3538	ufaa2	hsd4B	0.457 (0.203 to 0.647)	1,589 (674.7 to 2,274)	727.4 (331 to 1,090)	2.16e-09	1.019 (0.412 to 1.607)	1,732 (710.8 to 2,507)	1,764 (676 to 2,740)	0.844
rv3547	rv3547		1.036 (0.405 to 1.856)	4,229 (1,648 to 9,851)	4,381 (1,650 to 9,450)	0.73	0.971 (0.302 to 1.904)	4,489 (1,833 to 8,510)	4,363 (1,470 to 9,140)	0.809
rv3567c	rv3567c	hsaB	0.884 (0.447 to 1.635)	1,656 (766.2 to 3,070)	1,461 (694 to 2,740)	0.289	1.012 (0.512 to 1.774)	1,767 (870.6 to 3,279)	1,790 (901 to 3,170)	0.923
rv3568c	rv3568c	bphC; hsaC	0.954 (0.505 to 1.593)	1,793 (928.3 to 2,927)	1,716 (801 to 2,830)	0.582	1.018 (0.49 to 1.785)	1,958 (1,039 to 3,316)	1,999 (970 to 3,400)	0.855
rv3569c	rv3569c	bphD; hsaD	0.962 (0.622 to 1.598)	1,808 (1,080 to 3,108)	1,741 (956 to 3,140)	0.652	1.059 (0.686 to 1.987)	1,815 (1,288 to 2,926)	1,933 (1,230 to 3,460)	0.537
rv3570c	rv3570c	hsaA	0.95 (0.482 to 1.481)	2,281 (1,122 to 3,678)	2,168 (978 to 3,360)	0.539	1.02 (0.524 to 1.734)	2,341 (1,329 to 3,661)	2,393 (1,150 to 3,890)	0.829
rv3571	rv3571	hmp; kshB	0.793 (0.473 to 1.113)	1,027 (567.7 to 1,470)	812.7 (493 to 1,100)	0.00114	1.005 (0.597 to 1.605)	1,090 (656.9 to 1,672)	1,099 (659 to 1,960)	0.944
rv3572	rv3572		1.309 (0.633 to 2.12)	337 (131.5 to 552.8)	440.2 (186 to 661)	0.00144	0.989 (0.443 to 2.065)	359.6 (165.4 to 601.2)	357.2 (150 to 877)	0.917
rv3573c	fade34		0.74 (0.424 to 1.095)	1,026 (563 to 1,673)	760 (368 to 1,170)	0.000284	0.947 (0.524 to 1.413)	1,073 (609 to 1,641)	1,017 (523 to 1,410)	0.466
Unknown function
			ΔlucA::hyg vs. WT				Comp vs. WT
rv Name	Systematic Name	Alt. Name	Normalized	Control (WT)	Raw (ΔlucA::hyg)	t-test p-value	Normalized	Control (WT)	Raw (Comp)	t-test p-value
rv0138	rv0138		1.117 (0.678 to 1.772)	610.6 (371.1 to 994.1)	681.4 (433 to 1,050)	0.021	1.18 (0.642 to 2.084)	608.5 (360.7 to 1,016)	716.1 (416 to 1,180)	0.00412
rv0139	rv0139		1.064 (0.587 to 1.834)	652.4 (386.5 to 999.3)	694 (407 to 1,160)	0.256	1.1 (0.607 to 1.798)	671.3 (397.3 to 1,054)	737.8 (438 to 1,200)	0.101
rv0162c	adhe	adhE1	1.122 (0.663 to 2.146)	386.8 (226.1 to 803)	433.8 (267 to 844)	0.039	1.065 (0.493 to 2.139)	373.4 (206.7 to 842.7)	398.5 (184 to 918)	0.449
rv0223c	rv0223c		0.58 (0.374 to 0.918)	1,455 (1,021 to 2,001)	843.2 (494 to 1,290)	5.16e-07	0.943 (0.55 to 1.56)	1,555 (1,100 to 2,438)	1,466 (954 to 2,360)	0.402
rv0551c	fadd8		0.612 (0.266 to 0.864)	1,011 (590.5 to 1,512)	617.4 (296 to 897)	2.16e-07	0.986 (0.506 to 1.513)	1,038 (645.9 to 1,520)	1,025 (518 to 1,550)	0.829
rv0687	rv0687		0.901 (0.74 to 1.1)	3,587 (2,565 to 4,192)	3,231 (2,380 to 3,980)	0.0827	0.994 (0.793 to 1.262)	3,666 (2,896 to 4,562)	3,645 (2,890 to 4,600)	0.927
rv0926c	rv0926c		1.099 (0.557 to 1.661)	1,318 (701.9 to 2,062)	1,445 (737 to 2,190)	0.172	0.994 (0.4 to 1.628)	1,302 (588.5 to 2,100)	1,296 (530 to 2,250)	0.945
rv0927c	rv0927c		0.915 (0.528 to 1.402)	799.1 (467.6 to 1,338)	730.4 (446 to 1,160)	0.255	0.866 (0.443 to 1.716)	872.4 (471.5 to 1,414)	765.9 (372 to 1,600)	0.144
rv0940c	rv0940c		0.737 (0.547 to 0.917)	1,953 (1,424 to 2,443)	1,440 (1,040 to 1,870)	0.00014	1.107 (0.785 to 1.492)	2,065 (1,541 to 2,476)	2,288 (1,630 to 3,030)	0.0943
rv1132	rv1132		0.869 (0.59 to 1.128)	2,428 (1,681 to 3,258)	2,112 (1,280 to 2,760)	0.0239	0.983 (0.6 to 1.31)	2,623 (2,044 to 3,423)	2,579 (1,550 to 3,460)	0.798
rv1426c	lipo		1.303 (0.912 to 1.699)	572.6 (390.8 to 813.1)	747.1 (477 to 1,030)	3.43e-06	1.118 (0.768 to 1.604)	568.6 (411.2 to 781.5)	635.1 (443 to 866)	0.0876
rv1427c	fadd12		1.334 (0.768 to 2.025)	890.5 (531.7 to 1,370)	1,186 (636 to 1,780)	0.00034	1.086 (0.603 to 1.51)	925.2 (554.4 to 1,306)	1,005 (563 to 1,420)	0.291
rv1428c	rv1428c		1.163 (0.619 to 1.879)	1,765 (863.5 to 3,241)	2,052 (1,070 to 3,460)	0.0714	0.982 (0.524 to 2.003)	1,850 (1,006 to 3,572)	1,833 (952 to 3,730)	0.864
rv1627c	rv1627c		0.769 (0.401 to 1.197)	4,868 (2,160 to 7,391)	3,756 (1,880 to 5,910)	0.0013	0.999 (0.431 to 1.699)	5,202 (2,302 to 8,024)	5,236 (2,410 to 8,970)	0.993
rv1628c	rv1628c		0.802 (0.451 to 1.079)	2,389 (1,434 to 3,123)	1,917 (909 to 2,640)	0.00138	1.03 (0.532 to 1.409)	2,555 (1,827 to 3,326)	2,635 (1,370 to 3,510)	0.657
rv1894c	rv1894c		0.567 (0.3 to 0.818)	5,756 (3,070 to 10,356)	3,269 (1,650 to 5,870)	1.65e-07	0.924 (0.443 to 1.308)	6,163 (3,356 to 8,725)	5,714 (2,630 to 8,280)	0.283
rv2668	rv2668		1.389 (1.107 to 1.855)	786.1 (606.2 to 967.8)	1,092 (898 to 1,480)	7.2e-10	0.965 (0.593 to 1.565)	772.8 (546.8 to 1,039)	771.2 (402 to 1,360)	0.705
rv2669	rv2669		1.297 (0.656 to 1.862)	265.6 (133.7 to 473.9)	343.5 (183 to 522)	0.000333	1.009 (0.44 to 1.531)	259.5 (112.3 to 392.2)	262.9 (109 to 418)	0.923
rv2773c	dapb		1.21 (0.67 to 1.745)	2,187 (1,358 to 3,057)	2,650 (1,440 to 3,810)	0.00202	0.986 (0.546 to 1.428)	2,238 (1,480 to 3,038)	2,207 (1,280 to 3,130)	0.835
rv2799	rv2799		1.326 (0.6 to 2.346)	1,657 (797.2 to 2,651)	2,199 (1,040 to 3,800)	0.00905	0.929 (0.376 to 1.594)	1,746 (725.3 to 2,737)	1,638 (623 to 2,980)	0.473
rv2800	rv2800		0.937 (0.575 to 1.499)	714.9 (378 to 1,165)	669.6 (408 to 1,070)	0.361	0.969 (0.543 to 1.849)	734.9 (335 to 1,238)	713.4 (333 to 1,280)	0.738
Methylcitrate cycle
			ΔlucA::hyg vs. WT				Comp vs. WT
rv Name	Systematic Name	Alt. Name	Normalized	Control (WT)	Raw (ΔlucA::hyg)	t-test p-value	Normalized	Control (WT)	Raw (Comp)	t-test p-value
rv0467	acea	icl	0.476 (0.417 to 0.561)	58,582 (41,868 to 70,620)	27,852 (22,900 to 34,900)	2.22e-07	1.071 (0.857 to 1.334)	48,795 (35,810 to 66,269)	52,255 (42,300 to 63,500)	0.288
rv1129c	rv1129c	prpR	0.418 (0.228 to 0.803)	4,049 (1,742 to 7,934)	1,685 (918 to 3,260)	6.44e-08	1.081 (0.575 to 2.182)	4,586 (2,328 to 8,248)	4,963 (2,550 to 9,690)	0.55
rv1130	rv1130	prpD	0.703 (0.253 to 1.088)	24,488 (7,625 to 37,421)	17,185 (5,960 to 26,800)	0.00137	1.018 (0.293 to 1.586)	24,005 (9,467 to 37,858)	24,396 (7,310 to 38,900)	0.879
rv1131	glta1	prpC	0.756 (0.351 to 1.442)	13,586 (7,126 to 24,949)	10,222 (5,130 to 19,100)	0.0184	1.112 (0.602 to 2.068)	14,499 (8,311 to 26,245)	16,119 (8,650 to 27,600)	0.366
rv1475c	acn		0.834 (0.649 to 0.969)	4,545 (3,480 to 5,800)	3,793 (2,930 to 4,590)	0.00818	0.896 (0.633 to 1.142)	4,839 (4,042 to 5,693)	4,357 (3,140 to 5,720)	0.165
Methylmalonyl pathway
			ΔlucA::hyg vs. WT				Comp vs. WT
rv Name	Systematic Name	Alt. Name	Normalized	Control (WT)	Raw (ΔlucA::hyg)	t-test p-value	Normalized	Control (WT)	Raw (Comp)	t-test p-value
rv1492	muta		0.531 (0.229 to 0.927)	2,043 (773.1 to 3,496)	1,079 (406 to 1,870)	1.19e-06	1.028 (0.356 to 1.794)	2,229 (863.7 to 3,666)	2,307 (834 to 4,190)	0.809
rv1493	mutb		0.678 (0.124 to 1.128)	1,506 (279.3 to 2,368)	1,020 (193 to 1,680)	0.00366	1.036 (0.185 to 1.749)	1,611 (281.5 to 2,708)	1,670 (295 to 2,980)	0.801
* Highlighted in bold - genes present the other gene expression lists (Fig. 2)

## Sheet: FA-specific
Mce1 + MceG
			ΔlucA::hyg vs. WT				Comp vs. WT
rv Name	Systematic Name	Alt. Name	Normalized	Control (WT)	Raw (ΔlucA::hyg)	t-test p-value	Normalized	Control (WT)	Raw (Comp)	t-test p-value
rv0165c	rv0165c	mce1R	3.884 (2.198 to 7.335)	142 (92.86 to 222.7)	550.7 (348 to 945)	7.64e-36	1.084 (0.764 to 1.696)	104.5 (59.4 to 166.6)	113.2 (71.3 to 183)	0.18
rv0166	fadd5		5.659 (2.52 to 11.54)	858.1 (426.4 to 1,707)	4,872 (2,020 to 10,400)	1.88e-31	1.175 (0.529 to 2.646)	800.5 (373.4 to 1,622)	939.9 (440 to 2,030)	0.0865
rv0167	rv0167	yrbE1A	2.51 (1.49 to 4.605)	4,541 (2,550 to 7,783)	11,404 (6,010 to 20,200)	3.06e-20	1.041 (0.559 to 1.855)	4,349 (2,660 to 7,520)	4,533 (2,480 to 8,100)	0.539
rv0168	rv0168	yrbE1B	2.487 (1.22 to 3.684)	1,723 (791.1 to 2,517)	4,280 (1,850 to 6,790)	1.7e-26	1.051 (0.517 to 1.631)	1,616 (811.2 to 2,527)	1,700 (796 to 2,680)	0.426
rv0169	mce1	mce1A	2.604 (0.686 to 4.359)	1,897 (590.6 to 2,908)	4,939 (1,410 to 8,090)	1.18e-19	1.023 (0.276 to 1.616)	1,839 (577.1 to 2,794)	1,884 (498 to 2,960)	0.763
rv0170	rv0170	mce1B	2.597 (1.805 to 4.144)	2,659 (1,869 to 3,868)	6,900 (4,010 to 10,600)	5.31e-35	1.161 (0.688 to 2.072)	2,655 (1,820 to 4,149)	3,076 (1,870 to 4,950)	0.011
rv0171	rv0171	mce1C	2.246 (1.679 to 3.037)	3,386 (2,504 to 5,335)	7,602 (5,270 to 10,500)	2.16e-32	0.977 (0.74 to 1.441)	3,433 (2,703 to 5,571)	3,373 (2,420 to 5,030)	0.75
rv0172	rv0172	mce1D	2.4 (0.926 to 3.882)	1,563 (606.2 to 2,586)	3,742 (1,250 to 6,050)	1.38e-20	1.002 (0.355 to 1.722)	1,583 (583.8 to 2,457)	1,595 (574 to 2,720)	0.971
rv0173	lprk	mce1E	2.501 (1.08 to 4.338)	1,836 (831.4 to 3,224)	4,595 (1,770 to 7,730)	4.93e-22	1.085 (0.488 to 1.804)	1,710 (770 to 3,007)	1,855 (805 to 3,080)	0.219
rv0174	rv0174	mce1F	1.408 (0.501 to 2.855)	7,368 (1,885 to 21,727)	10,370 (3,340 to 22,600)	7.55e-05	0.99 (0.229 to 2.352)	7,493 (1,946 to 19,885)	7,411 (1,860 to 17,500)	0.935
rv0175	rv0175	mam1A	0.953 (0.605 to 1.674)	12,966 (7,608 to 23,201)	12,350 (7,390 to 22,600)	0.394	1.049 (0.589 to 1.766)	13,572 (8,647 to 21,791)	14,234 (7,980 to 24,000)	0.487
rv0176	rv0176	mam1B	1.036 (0.338 to 1.676)	5,706 (1,936 to 9,166)	5,904 (2,030 to 9,960)	0.584	1.158 (0.389 to 1.944)	5,924 (2,089 to 10,127)	6,881 (2,240 to 11,500)	0.0506
rv0177	rv0177	mam1C	1.056 (0.682 to 1.623)	8,263 (4,856 to 12,051)	8,714 (4,430 to 12,900)	0.288	1.104 (0.707 to 1.782)	8,512 (5,846 to 12,277)	9,407 (5,640 to 14,100)	0.114
rv0178	rv0178	mam1D	1.074 (0.628 to 1.688)	5,133 (3,225 to 7,375)	5,502 (3,430 to 8,150)	0.148	1.046 (0.706 to 1.615)	5,278 (3,625 to 7,739)	5,527 (3,670 to 8,700)	0.463
rv0655	rv0655	mkl; mceG	2.257 (1.723 to 2.853)	3,805 (2,752 to 5,339)	8,584 (5,940 to 12,000)	1.15e-20	1.052 (0.811 to 1.417)	3,808 (3,092 to 5,916)	4,000 (3,270 to 5,820)	0.414
>2.5X in PA(50μM), and >1.4X in resting macrophages 48h (Schnappinger et al, 2003)
			ΔlucA::hyg vs. WT				Comp vs. WT
rv Name	Systematic Name	Alt. Name	Normalized	Control (WT)	Raw (ΔlucA::hyg)	t-test p-value	Normalized	Control (WT)	Raw (Comp)	t-test p-value
rv0122	rv0122		0.964 (0.0459 to 1.932)	508.5 (35.25 to 1,076)	483.5 (28.3 to 908)	0.683	1.011 (0.0625 to 2.421)	485.2 (36.54 to 977.7)	488.8 (35.2 to 1,030)	0.914
rv0196	rv0196		0.529 (0.165 to 1.014)	893.3 (348.5 to 1,736)	472.3 (158 to 930)	1.92e-10	0.97 (0.329 to 1.86)	978 (387.2 to 1,956)	951.4 (335 to 2,000)	0.72
rv0244c	fade5		0.567 (0.203 to 0.884)	9,464 (4,318 to 12,630)	5,364 (1,840 to 8,010)	1.61e-07	0.961 (0.618 to 1.388)	10,281 (7,152 to 13,537)	9,894 (6,170 to 14,900)	0.544
rv0251c	hsp	acr2	0.465 (0.318 to 0.604)	5,426 (3,722 to 6,811)	2,531 (1,500 to 3,240)	1.21e-07	0.99 (0.636 to 1.395)	5,657 (4,523 to 7,278)	5,661 (3,460 to 7,920)	0.899
rv0350	dnak		0.993 (0.313 to 1.936)	6,413 (2,739 to 12,016)	6,348 (2,400 to 10,700)	0.915	0.841 (0.267 to 1.989)	6,735 (3,020 to 13,644)	5,713 (2,200 to 11,400)	0.0822
rv0351	grpe		0.864 (0.409 to 1.652)	11,424 (4,657 to 22,763)	9,866 (4,300 to 19,400)	0.0564	0.885 (0.298 to 1.896)	11,702 (4,809 to 23,487)	10,359 (3,470 to 21,900)	0.209
rv0352	dnaj	dnaJ1	0.939 (0.677 to 1.194)	6,832 (3,791 to 8,783)	6,406 (3,850 to 8,500)	0.247	0.914 (0.63 to 1.168)	7,223 (5,244 to 8,794)	6,611 (4,690 to 8,650)	0.204
rv0384c	clpb		0.837 (0.54 to 1.095)	2,680 (2,080 to 3,509)	2,240 (1,610 to 2,960)	0.00759	0.969 (0.702 to 1.309)	2,841 (2,135 to 4,334)	2,750 (1,840 to 3,990)	0.646
rv0467	acea	icl1	0.476 (0.417 to 0.561)	58,582 (41,868 to 70,620)	27,852 (22,900 to 34,900)	2.22e-07	1.071 (0.857 to 1.334)	48,795 (35,810 to 66,269)	52,255 (42,300 to 63,500)	0.288
rv0468	fadb2		0.628 (0.512 to 0.74)	15,650 (8,923 to 22,195)	9,793 (7,180 to 12,200)	7.91e-06	1.116 (0.818 to 1.323)	16,665 (13,171 to 21,267)	18,569 (14,400 to 21,800)	0.0703
rv0469	umaa1	umaA	0.819 (0.599 to 1.14)	17,310 (10,458 to 25,515)	14,166 (8,290 to 20,200)	0.00274	1.216 (0.831 to 1.987)	17,460 (12,710 to 26,467)	21,298 (13,600 to 36,200)	0.00103
rv0477	rv0477		1.037 (0.492 to 2.168)	2,056 (791.8 to 3,994)	2,131 (914 to 4,580)	0.617	1.054 (0.462 to 2.13)	2,184 (915.2 to 4,713)	2,299 (1,090 to 4,670)	0.516
rv0485	rv0485		0.627 (0.298 to 1.288)	5,614 (2,808 to 10,907)	3,515 (1,640 to 7,310)	3.95e-07	0.89 (0.437 to 1.836)	6,201 (3,046 to 11,566)	5,521 (2,720 to 11,200)	0.197
rv0493c	rv0493c		1.012 (0.652 to 1.403)	383.1 (235.3 to 558.2)	387.5 (254 to 574)	0.815	0.955 (0.54 to 1.606)	387.7 (235.8 to 541.3)	373.2 (209 to 683)	0.512
rv0711	atsa		0.573 (0.0885 to 0.882)	1,707 (258.1 to 3,000)	979 (144 to 1,690)	0.000141	1.016 (0.16 to 1.725)	1,898 (250.7 to 3,203)	1,929 (270 to 3,330)	0.913
rv0824c	desa1		0.867 (0.459 to 1.513)	3,576 (1,889 to 7,708)	3,098 (1,540 to 6,660)	0.174	1.086 (0.443 to 2.137)	3,831 (1,940 to 9,101)	4,127 (1,950 to 9,190)	0.501
rv0841c	rv0841c	Rv0841	0.917 (0.0365 to 2.722)	401.2 (19.39 to 1,336)	368.1 (14.9 to 1,220)	0.69	0.974 (0.0426 to 2.929)	384.3 (17.66 to 1,263)	374 (17 to 1,130)	0.916
rv0973c	acca2		0.808 (0.375 to 1.314)	340.7 (188.1 to 479.3)	275.4 (133 to 467)	0.0188	1.045 (0.535 to 1.478)	334.5 (179.5 to 455.6)	349.3 (191 to 516)	0.585
rv1057	rv1057		0.596 (0.157 to 1.438)	1,227 (339.2 to 3,418)	727.9 (206 to 1,780)	0.00153	1.066 (0.262 to 2.321)	1,349 (327.4 to 3,523)	1,428 (367 to 3,090)	0.698
rv1168c	rv1168c	PPE17	0.626 (0.349 to 0.969)	1,340 (737.2 to 2,160)	838.2 (447 to 1,300)	9.72e-07	0.995 (0.691 to 1.639)	1,400 (912.8 to 2,161)	1,394 (929 to 2,410)	0.953
rv1169c	rv1169c	PE11	0.601 (0.317 to 0.875)	1,473 (913.4 to 2,281)	886.9 (484 to 1,320)	3.15e-07	0.933 (0.482 to 1.519)	1,541 (959.3 to 2,272)	1,440 (760 to 2,390)	0.447
rv1221	sige		0.666 (0.347 to 1.118)	9,688 (5,106 to 16,874)	6,472 (3,150 to 12,000)	0.000102	0.93 (0.58 to 1.552)	10,078 (6,329 to 16,344)	9,380 (5,880 to 15,700)	0.432
rv1348	rv1348		0.732 (0.521 to 0.895)	810 (536.7 to 1,092)	592.3 (394 to 756)	6.54e-05	1.041 (0.664 to 1.516)	847.3 (563.4 to 1,172)	883.9 (520 to 1,380)	0.54
rv1349	rv1349		0.777 (0.345 to 1.508)	816.5 (397.7 to 1,548)	632 (313 to 1,240)	0.03	1.084 (0.466 to 2.151)	878.9 (391.1 to 1,625)	955.5 (402 to 1,880)	0.547
rv1461	rv1461		0.836 (0.749 to 0.928)	5,927 (4,486 to 6,787)	4,963 (3,570 to 5,580)	0.0105	0.984 (0.877 to 1.21)	6,057 (5,578 to 6,783)	5,958 (5,010 to 7,020)	0.807
rv1779c	rv1779c		0.662 (0.242 to 1.028)	3,493 (1,330 to 5,708)	2,308 (783 to 3,590)	0.000302	0.987 (0.361 to 1.601)	3,567 (1,527 to 5,722)	3,520 (1,350 to 5,620)	0.909
rv1811	mgtc		0.839 (0.17 to 1.852)	1,787 (359.9 to 4,121)	1,500 (304 to 3,450)	0.237	0.966 (0.201 to 1.99)	1,964 (352.2 to 4,277)	1,895 (402 to 4,110)	0.831
rv1854c	ndh		0.64 (0.499 to 0.808)	13,881 (8,820 to 19,803)	8,858 (5,620 to 12,100)	1.34e-05	0.98 (0.742 to 1.346)	14,927 (11,009 to 19,285)	14,557 (11,400 to 17,700)	0.77
rv1856c	rv1856c		0.833 (0.47 to 1.199)	3,102 (1,831 to 4,601)	2,589 (1,260 to 3,790)	0.0137	0.964 (0.531 to 1.356)	3,235 (1,860 to 4,466)	3,125 (1,760 to 4,570)	0.63
rv2123	rv2123	PPE37	0.999 (0.0652 to 4.624)	653 (100.7 to 3,376)	594.6 (73.6 to 2,170)	0.996	1.142 (0.0744 to 10.41)	633.5 (112.6 to 3,418)	828 (91 to 4,290)	0.575
rv2380c	mbte		0.755 (0.299 to 1.556)	1,004 (343.7 to 2,203)	756.9 (283 to 1,490)	0.0222	1.044 (0.35 to 2.202)	1,083 (380.3 to 2,529)	1,143 (393 to 2,690)	0.745
rv2381c	mbtd		0.768 (0.526 to 1.095)	1,268 (707.7 to 1,703)	968.5 (575 to 1,260)	0.000776	1.064 (0.722 to 1.311)	1,333 (1,099 to 1,679)	1,428 (972 to 1,850)	0.369
rv2383c	mbtb		0.733 (0.493 to 1.131)	1,426 (957.6 to 1,915)	1,043 (637 to 1,460)	5.56e-05	1.056 (0.743 to 1.376)	1,533 (1,312 to 1,875)	1,626 (1,150 to 2,230)	0.411
rv2386c	trpe2	mbtI	0.679 (0.411 to 1.09)	1,648 (934.2 to 2,760)	1,113 (738 to 1,780)	1.56e-05	1.05 (0.569 to 1.795)	1,703 (1,071 to 2,992)	1,789 (1,010 to 3,140)	0.565
rv2450c	rv2450c	rpfE	0.605 (0.158 to 1.27)	2,897 (908.1 to 5,303)	1,754 (486 to 3,880)	0.00075	0.926 (0.299 to 1.852)	3,061 (925.5 to 5,705)	2,853 (966 to 5,720)	0.567
rv2710	sigb		0.699 (0.416 to 1.045)	26,208 (14,141 to 45,479)	18,333 (8,790 to 30,400)	1.88e-05	0.929 (0.532 to 1.425)	25,380 (16,855 to 40,673)	23,614 (13,500 to 38,300)	0.415
rv2724c	fade20		0.979 (0.707 to 1.482)	2,046 (1,426 to 3,074)	2,005 (1,290 to 3,000)	0.728	0.969 (0.519 to 1.514)	2,126 (1,250 to 3,228)	2,058 (1,120 to 3,260)	0.723
rv2930	fadd26		0.909 (0.654 to 1.488)	12,669 (8,798 to 18,423)	11,519 (7,170 to 17,700)	0.179	1 (0.683 to 1.63)	13,549 (9,408 to 19,316)	13,585 (8,960 to 21,500)	0.995
rv2931	ppsa		0.546 (0.413 to 0.711)	6,669 (4,414 to 8,599)	3,638 (2,620 to 4,790)	3.24e-07	0.125 (0.091 to 0.167)	6,838 (5,252 to 8,406)	857.7 (662 to 1,140)	3.22e-09
rv3061c	fade22		0.845 (0.532 to 1.415)	752.1 (486.6 to 1,259)	634.1 (396 to 1,060)	0.0441	1 (0.488 to 2.258)	750.3 (457.2 to 1,232)	767.7 (397 to 1,600)	0.998
rv3418c	groes		1.08 (0.771 to 1.324)	49,071 (34,908 to 63,592)	52,919 (33,000 to 74,300)	0.13	1.08 (0.722 to 1.551)	49,964 (39,306 to 63,695)	53,814 (37,600 to 71,600)	0.243
rv3503c	fdxd		0.414 (0.227 to 0.585)	2,265 (1,534 to 3,250)	939.5 (543 to 1,340)	6.11e-08	0.866 (0.536 to 1.207)	2,305 (1,649 to 3,174)	1,999 (1,310 to 2,750)	0.164
rv3515c	fadd19		0.57 (0.449 to 0.754)	1,971 (1,512 to 2,651)	1,124 (795 to 1,460)	3.84e-07	0.942 (0.696 to 1.356)	2,033 (1,528 to 2,684)	1,918 (1,370 to 2,690)	0.393
rv3516	echa19		0.524 (0.235 to 1.067)	2,067 (828.5 to 4,332)	1,076 (433 to 2,180)	1.39e-05	0.961 (0.375 to 2.354)	2,162 (1,015 to 4,332)	2,109 (812 to 4,690)	0.78
rv3537	kstD		0.399 (0.314 to 0.529)	1,801 (1,196 to 2,694)	718.1 (508 to 1,050)	1.99e-08	0.954 (0.613 to 1.417)	1,918 (1,254 to 2,721)	1,830 (1,180 to 2,730)	0.519
rv3546	fada5		0.352 (0.0647 to 0.581)	1,479 (294.9 to 2,627)	520 (104 to 913)	1.63e-09	0.961 (0.24 to 1.643)	1,622 (342.8 to 2,584)	1,563 (358 to 2,720)	0.759
rv3574	kstR		0.566 (0.385 to 0.705)	3,214 (1,959 to 4,042)	1,819 (1,050 to 2,270)	2.28e-07	0.994 (0.668 to 1.245)	3,490 (2,479 to 4,667)	3,466 (2,310 to 4,400)	0.92
* Highlighted in bold - genes present the other gene expression lists (Fig. 2)
