# Supplementary material for: Rv3723/LucA coordinates fatty acid and cholesterol uptake in Mycobacterium tuberculosis
Source: eLife. 2017 Jun 27;6:e26969. doi: 10.7554/eLife.26969 (PMC5487216; doi:10.7554/eLife.26969)
Supplement: Supplementary file 1. — DOI: http://dx.doi.org/10.7554/eLife.26969.015 [file elife-26969-supp1.xlsx]

## Sheet: Sheet1
Strain	Location of hygromycin resistance cassette insertion	Background
Δicl1::hyg	McKinney et al. (2000) Nature 406, 735-738	M. tuberculosis H37Rv
Δicl1::hyg, lucA::TnHimar	Mycomar tranposon insertion at 67 bp of rv3723	M. tuberculosis H37Rv Δicl1
ΔlucA::hyg	(283-469 bp) of rv3723	M. tuberculosis Erdman
Δmam4B::hyg	(1-483 bp) of rv3492c	M. tuberculosis Erdman
Δmce1::hyg	(551 bp of rv0167 - 493 bp of Rv0174) in the mce1 loci	M. tuberculosis Erdman
ΔyrbE1A::hyg	(67-778 bp) of rv0167	M. tuberculosis Erdman
ΔyrbE4A::hyg	(1-764 bp) of rv3501c	M. tuberculosis Erdman
Strain	Genetic features	Background
Δicl1 Tn::lucA comp	pMV306 + aacC4 (apramycin resistance) + hsp60'::rv3723	Δicl1::hyg, lucA::TnHimar
wild type	pMV306 smyc'::mCherry	M. tuberculosis Erdman
ΔlucA::hyg comp	pMV306 hsp60'::rv3723 and smyc'::mCherry	ΔlucA::hyg
Δmce1::hyg comp	pMV306 hsp60'::rv0167-rv0177	Δmce1::hyg
ΔyrbE1A::hyg comp	pMV306 hsp60'::rv0167-rv0177	ΔyrbE1A::hyg
ΔyrbE4A::hyg comp	pMV306 hsp60'::rv3501c	ΔyrbE4A::hyg
Δmam4B::hyg comp	pMV306 hsp60'::rv3493c-rv3492c	Δmam4B::hyg
LucA-GFP	pVV16 + hsp60'::rv3723::GFP + smyc'::mCherry	M. tuberculosis CDC1551
wild type (prpD'::GFP smyc'::mCherry)	pVV16 + aacC4 (apramycin resistance) + prpD'::GFP + smyc'::mCherry	M. tuberculosis Erdman
ΔlucA::hyg (prpD'::GFP smyc'::mCherry)	pVV16 + aacC4 (apramycin resistance) + prpD'::GFP + smyc'::mCherry	ΔlucA::hyg
ΔlucA::hyg comp (prpD'::GFP smyc'::mCherry)	pVV16 + aacC4 (apramycin resistance) + hsp60'::rv3723 + prpD'::GFP + smyc'::mCherry	ΔlucA::hyg
